# Supplementary material for: Transcriptome resilience predicts thermotolerance in Caenorhabditis elegans
Source: BMC Biol. 2019 Dec 10;17:102. doi: 10.1186/s12915-019-0725-6 (PMC6905072; doi:10.1186/s12915-019-0725-6)
Supplement: Supplementary file 1 — Additional file 1: Table S1. Overview of microarray samples used in this study. Includes detailed information on the treatment conditions, previous publications, ArrayExpress accession numbers, and whether they were used for deriving the different axes (H, GH, D, GD). Table S2. Top 5% of genes contributing to the different axes. Table S3. Full output of the enrichment analysis using the webtool DAVID 6.8. Enrichment categories (using standard settings) include: Functional Categories (COG_Ontology, UP_keywords, Up_seq_feature), Gene_ontology (goterm_bp_direct, goterm_cc_direct, goterm_mf_direct), Pathways (KEGG_pathway), Protein_domains (Interpro, Pir_superfamiy, smart). Table S4. Additional enrichment output. The following resources were used: WormBase (https://wormbase.org/) version WS258 gene class names, anatomy terms, phenotypes, RNAi phenotypes, developmental stage expression, and disease-related genes, and the ModERN resource transcription-factor binding sites (http://epic.gs.washington.edu/modERN/). Table S5. Lifespan data. Columns X1-X51 gives the accumulative number of dead worms on day 1-51 post age-synchronization. Each row represents a different genotype. Control conditions are continuous 20°C; heat-stress animals were exposed to 35°C for 4h starting 46h after age-synchronization, after which they were returned to 20°C. Table S6. Lifespan statistics. Output of logrank test comparing lifespan in control conditions and after heat-stress. Tests were performed using the R package “survival” (vs. 2.42-6). The table also includes the FDR-adjusted p-values. [file 12915_2019_725_MOESM1_ESM.xlsx]

## Sheet: ST1-DataOverview
Published.Paper	ArrayExpressAccessNumber	Set	FileName	Genotype	Treatment.x	Treatment.Duration	Age.at.Sampling	Axis derived from Sample
Jovic et al., 2017	E-MTAB-5753	set1	US22502548_252018610207_S01_GE2_107_Sep09_1_1.txt	N2	HS	0	46	H
Jovic et al., 2017	E-MTAB-5753	set1	US22502548_252018610207_S01_GE2_107_Sep09_1_4.txt	N2	HS	0	46	H
Jovic et al., 2017	E-MTAB-5753	set1	US22502548_252018610207_S01_GE2_107_Sep09_1_1.txt	N2	HS	3	49	H
Jovic et al., 2017	E-MTAB-5753	set1	US22502548_252018610207_S01_GE2_107_Sep09_1_4.txt	N2	HS	3	49	H
Jovic et al., 2017	E-MTAB-5753	set1	US22502548_252018610207_S01_GE2_107_Sep09_1_2.txt	N2	HS	0.5	46.5	H
Jovic et al., 2017	E-MTAB-5753	set1	US22502548_252018610207_S01_GE2_107_Sep09_1_3.txt	N2	HS	0.5	46.5	H
Jovic et al., 2017	E-MTAB-5753	set1	US22502548_252018610209_S01_GE2_107_Sep09_1_1.txt	N2	HS	6	52	H
Jovic et al., 2017	E-MTAB-5753	set1	US22502548_252018610209_S01_GE2_107_Sep09_1_4.txt	N2	HS	6	52	H
Jovic et al., 2017	E-MTAB-5753	set1	US22502548_252018610209_S01_GE2_107_Sep09_1_2.txt	N2	HS	1	47	H
Jovic et al., 2017	E-MTAB-5753	set1	US22502548_252018610209_S01_GE2_107_Sep09_1_3.txt	N2	HS	1	47	H
Jovic et al., 2017	E-MTAB-5753	set2	US22502548_252018610118_S01_GE2_107_Sep09_1_2.txt	N2	HS	0.5	46.5	n.a.
Jovic et al., 2017	E-MTAB-5753	set2	US22502548_252018610118_S01_GE2_107_Sep09_1_1.txt	N2	HS	0.5	46.5	n.a.
Jovic et al., 2017	E-MTAB-5753	set2	US22502548_252018610118_S01_GE2_107_Sep09_1_3.txt	N2	HS	1	47	n.a.
Jovic et al., 2017	E-MTAB-5753	set2	US22502548_252018610118_S01_GE2_107_Sep09_1_2.txt	N2	HS	1	47	n.a.
Jovic et al., 2017	E-MTAB-5753	set3	1_0704_n2ctvscbct.txt	N2	HS	0	46	n.a.
Jovic et al., 2017	E-MTAB-5753	set3	2_0704_n2hsvsn2ct.txt	N2	HS	0	46	n.a.
Jovic et al., 2017	E-MTAB-5753	set3	2_0704_n2hsvsn2ct.txt	N2	HS	4	50	n.a.
Jovic et al., 2017	E-MTAB-5753	set3	4_0704_cbhsvsn2hs.txt	N2	HS	4	50	n.a.
Jovic et al., 2017	E-MTAB-5753	set4	US22502548_252018610512_S01_GE2_107_Sep09_1_1.txt	N2	Rec	0	48	n.a.
Jovic et al., 2017	E-MTAB-5753	set4	US22502548_252018610512_S01_GE2_107_Sep09_1_2.txt	N2	HS	3	49	n.a.
Jovic et al., 2017	E-MTAB-5753	set4	US22502548_252018610559_S03_GE2_107_Sep09_1_4.txt	N2	HS	3	49	n.a.
Jovic et al., 2017	E-MTAB-5753	set4	US22502548_252018610512_S01_GE2_107_Sep09_1_3.txt	N2	HS	8	54	n.a.
Jovic et al., 2017	E-MTAB-5753	set4	US22502548_252018610512_S01_GE2_107_Sep09_1_4.txt	N2	HS	8	54	n.a.
Jovic et al., 2017	E-MTAB-5753	set4	US22502548_252018610559_S03_GE2_107_Sep09_1_1.txt	N2	HS	8	54	n.a.
Jovic et al., 2017	E-MTAB-5753	set4	US22502548_252018610512_S01_GE2_107_Sep09_1_1.txt	N2	HS	12	57	n.a.
Jovic et al., 2017	E-MTAB-5753	set4	US22502548_252018610559_S03_GE2_107_Sep09_1_2.txt	N2	HS	12	57	n.a.
Jovic et al., 2017	E-MTAB-5753	set4	US22502548_252018610559_S03_GE2_107_Sep09_1_3.txt	N2	HS	12	57	n.a.
Jovic et al., 2017	E-MTAB-5753	set6	US22502548_252018610289_S01_GE2_107_Sep09_1_2.txt	N2	HS	2	48	n.a.
Jovic et al., 2017	E-MTAB-5753	set6	US22502548_252018610222_S01_GE2_107_Sep09_1_1.txt	N2	HS	2	48	n.a.
Jovic et al., 2017	E-MTAB-5753	set6	US22502548_252018610285_S01_GE2_107_Sep09_1_4.txt	N2	HS	2	48	n.a.
Jovic et al., 2017	E-MTAB-5753	set7	US22502548_252018610515_S01_GE2_107_Sep09_1_1.txt	N2	HS	4	50	n.a.
Jovic et al., 2017	E-MTAB-5753	set7	US22502548_252018610515_S01_GE2_107_Sep09_1_3.txt	N2	HS	4	50	n.a.
Jovic et al., 2017	E-MTAB-5753	set7	US22502548_252018610515_S01_GE2_107_Sep09_1_2.txt	N2	HS	4	50	n.a.
Jovic et al., 2017	E-MTAB-5753	set7	US22502548_252018610516_S01_GE2_107_Sep09_1_1.txt	N2	HS	6	52	n.a.
Jovic et al., 2017	E-MTAB-5753	set7	US22502548_252018610515_S01_GE2_107_Sep09_1_4.txt	N2	HS	6	54	n.a.
Jovic et al., 2017	E-MTAB-5753	set7	US22502548_252018610516_S01_GE2_107_Sep09_1_2.txt	N2	HS	6	54	n.a.
Jovic et al., 2017	E-MTAB-5753	set7	US22502548_252018610516_S01_GE2_107_Sep09_1_3.txt	N2	HS	12	57	n.a.
Jovic et al., 2017	E-MTAB-5753	set7	US22502548_252018610516_S01_GE2_107_Sep09_1_4.txt	N2	HS	12	57	n.a.
NEW	E-MTAB-7007	set2	US22502548_252018610118_S01_GE2_107_Sep09_1_1.txt	CB4856	HS	6	52	n.a.
NEW	E-MTAB-7007	set2	US22502548_252018610118_S01_GE2_107_Sep09_1_4.txt	CB4856	HS	1	47	n.a.
NEW	E-MTAB-7007	set2	US22502548_252018610118_S01_GE2_107_Sep09_1_3.txt	CB4856	HS	0.5	46.5	n.a.
NEW	E-MTAB-7007	set2	US22502548_252018610118_S01_GE2_107_Sep09_1_4.txt	CB4856	HS	0.5	46.5	n.a.
NEW	E-MTAB-7007	set3	4_0704_cbhsvsn2hs.txt	CB4856	HS	4	50	n.a.
NEW	E-MTAB-7007	set3	1_0704_n2ctvscbct.txt	CB4856	HS	0	46	n.a.
NEW	E-MTAB-7007	set4	US22502548_252018610512_S01_GE2_107_Sep09_1_2.txt	N2	Rec	1.5	49.5	n.a.
NEW	E-MTAB-7007	set4	US22502548_252018610512_S01_GE2_107_Sep09_1_3.txt	N2	Rec	1.5	49.5	n.a.
NEW	E-MTAB-7007	set4	US22502548_252018610512_S01_GE2_107_Sep09_1_4.txt	N2	Rec	6	54	n.a.
NEW	E-MTAB-7007	set4	US22502548_252018610559_S03_GE2_107_Sep09_1_1.txt	N2	Rec	1.5	49.5	n.a.
NEW	E-MTAB-7007	set4	US22502548_252018610559_S03_GE2_107_Sep09_1_2.txt	N2	Rec	0.5	48.5	n.a.
NEW	E-MTAB-7007	set4	US22502548_252018610559_S03_GE2_107_Sep09_1_3.txt	N2	Rec	6	54	n.a.
NEW	E-MTAB-7007	set5	US22502548_252018610288_S01_GE2_107_Sep09_1_4.txt	CB4856	HS	0.5	46.5	n.a.
NEW	E-MTAB-7007	set5	US22502548_252018610288_S01_GE2_107_Sep09_1_1.txt	N2	HS	0	46	n.a.
NEW	E-MTAB-7007	set5	US22502548_252018610288_S01_GE2_107_Sep09_1_4.txt	N2	HS	0.5	46.5	n.a.
NEW	E-MTAB-7007	set7	US22502548_252018610515_S01_GE2_107_Sep09_1_2.txt	N2	Rec	2	50	n.a.
NEW	E-MTAB-7007	set7	US22502548_252018610515_S01_GE2_107_Sep09_1_4.txt	N2	Rec	2	50	n.a.
NEW	E-MTAB-7007	set7	US22502548_252018610516_S01_GE2_107_Sep09_1_2.txt	N2	Rec	4	52	n.a.
NEW	E-MTAB-7007	set7	US22502548_252018610516_S01_GE2_107_Sep09_1_4.txt	N2	Rec	0.5	48.5	n.a.
NEW	E-MTAB-7007	set7	US22502548_252018610515_S01_GE2_107_Sep09_1_1.txt	N2	Rec	4	52	n.a.
NEW	E-MTAB-7007	set7	US22502548_252018610515_S01_GE2_107_Sep09_1_3.txt	N2	Rec	1	49	n.a.
NEW	E-MTAB-7007	set7	US22502548_252018610516_S01_GE2_107_Sep09_1_1.txt	N2	Rec	2	50	n.a.
NEW	E-MTAB-7007	set7	US22502548_252018610516_S01_GE2_107_Sep09_1_3.txt	N2	Rec	4	50	n.a.
NEW	E-MTAB-7007	set8	US22502548_252018610565_S03_GE2_107_Sep09_1_2.txt	N2	Rec	0.5	48.5	n.a.
NEW	E-MTAB-7007	set8	US22502548_252018610565_S03_GE2_107_Sep09_1_1.txt	N2	Rec	0	48	n.a.
NEW	E-MTAB-7007	set8	US22502548_252018610565_S03_GE2_107_Sep09_1_3.txt	N2	Rec	1	49	n.a.
Snoek et al., 2014	E-MTAB-7019	set11	US22502548_252018610226_S01_GE2_107_Sep09_1_1.txt	N2	Dev	50	50	D, H
Snoek et al., 2014	E-MTAB-7019	set11	US22502548_252018610226_S01_GE2_107_Sep09_1_2.txt	N2	Dev	52	52	D, H
Snoek et al., 2014	E-MTAB-7019	set11	US22502548_252018610226_S01_GE2_107_Sep09_1_3.txt	N2	Dev	45	45	D, H
Snoek et al., 2014	E-MTAB-7019	set11	US22502548_252018610226_S01_GE2_107_Sep09_1_4.txt	N2	Dev	47	47	D, H
Snoek et al., 2014	E-MTAB-7019	set11	US22502548_252018610222_S01_GE2_107_Sep09_1_2.txt	N2	Dev	47.5	47.5	D, H
Snoek et al., 2014	E-MTAB-7019	set11	US22502548_252018610222_S01_GE2_107_Sep09_1_4.txt	N2	Dev	44	44	D, H
Snoek et al., 2014	E-MTAB-7019	set11	US22502548_252018610226_S01_GE2_107_Sep09_1_1.txt	N2	Dev	46	46	D, H
Snoek et al., 2014	E-MTAB-7019	set11	US22502548_252018610226_S01_GE2_107_Sep09_1_2.txt	N2	Dev	48	48	D, H
Snoek et al., 2014	E-MTAB-7019	set11	US22502548_252018610226_S01_GE2_107_Sep09_1_3.txt	N2	Dev	49	49	D, H
Snoek et al., 2014	E-MTAB-7019	set11	US22502548_252018610226_S01_GE2_107_Sep09_1_4.txt	N2	Dev	51	51	D, H
Snoek et al., 2014	E-MTAB-7019	set13	US22502548_252018610517_S02_GE2_107_Sep09_1_1.txt	N2	Dev	48	48	n.a.
Snoek et al., 2014	E-MTAB-7019	set13	US22502548_252018610517_S02_GE2_107_Sep09_1_2.txt	N2	Dev	50	50	n.a.
Snoek et al., 2014	E-MTAB-7019	set13	US22502548_252018610517_S02_GE2_107_Sep09_1_3.txt	N2	Dev	52	52	n.a.
Snoek et al., 2014	E-MTAB-7019	set13	US22502548_252018610517_S02_GE2_107_Sep09_1_4.txt	N2	Dev	53	53	n.a.
Snoek et al., 2014	E-MTAB-7019	set13	US22502548_252018610517_S02_GE2_107_Sep09_1_1.txt	N2	Dev	54	54	n.a.
Snoek et al., 2014	E-MTAB-7019	set13	US22502548_252018610517_S02_GE2_107_Sep09_1_2.txt	N2	Dev	55	55	n.a.
Snoek et al., 2014	E-MTAB-7019	set13	US22502548_252018610517_S02_GE2_107_Sep09_1_3.txt	N2	Dev	56	56	n.a.
Snoek et al., 2014	E-MTAB-7019	set13	US22502548_252018610517_S02_GE2_107_Sep09_1_4.txt	N2	Dev	58	58	n.a.
Snoek et al., 2017	E-MTAB-5779	RIL	US22502548_252018610210_S01_GE2_107_Sep09_1_1.txt	wn054	Dev	48	48	GD, GH
Snoek et al., 2017	E-MTAB-5779	RIL	US22502548_252018610210_S01_GE2_107_Sep09_1_2.txt	wn195	Dev	48	48	GD, GH
Snoek et al., 2017	E-MTAB-5779	RIL	US22502548_252018610219_S01_GE2_107_Sep09_1_3.txt	wn013	Dev	48	48	GD, GH
Snoek et al., 2017	E-MTAB-5779	RIL	US22502548_252018610219_S01_GE2_107_Sep09_1_3.txt	wn105	Dev	48	48	GD, GH
Snoek et al., 2017	E-MTAB-5779	RIL	US22502548_252018610219_S01_GE2_107_Sep09_1_4.txt	wn107	Dev	48	48	GD, GH
Snoek et al., 2017	E-MTAB-5779	RIL	US22502548_252018610221_S01_GE2_107_Sep09_1_1.txt	wn072	Dev	48	48	GD, GH
Snoek et al., 2017	E-MTAB-5779	RIL	US22502548_252018610221_S01_GE2_107_Sep09_1_1.txt	wn161	Dev	48	48	GD, GH
Snoek et al., 2017	E-MTAB-5779	RIL	US22502548_252018610221_S02_GE2_107_Sep09_1_1.txt	wn158	Dev	48	48	GD, GH
Snoek et al., 2017	E-MTAB-5779	RIL	US22502548_252018610221_S02_GE2_107_Sep09_1_4.txt	wn129	Dev	48	48	GD, GH
Snoek et al., 2017	E-MTAB-5779	RIL	US22502548_252018610222_S01_GE2_107_Sep09_1_1.txt	wn174	Dev	48	48	GD, GH
Snoek et al., 2017	E-MTAB-5779	RIL	US22502548_252018610222_S01_GE2_107_Sep09_1_4.txt	wn048	Dev	48	48	GD, GH
Snoek et al., 2017	E-MTAB-5779	RIL	US22502548_252018610222_S01_GE2_107_Sep09_1_4.txt	wn153	Dev	48	48	GD, GH
Snoek et al., 2017	E-MTAB-5779	RIL	US22502548_252018610222_S02_GE2_107_Sep09_1_1.txt	wn031	Dev	48	48	GD, GH
Snoek et al., 2017	E-MTAB-5779	RIL	US22502548_252018610222_S02_GE2_107_Sep09_1_1.txt	wn049	Dev	48	48	GD, GH
Snoek et al., 2017	E-MTAB-5779	RIL	US22502548_252018610222_S02_GE2_107_Sep09_1_4.txt	wn185	Dev	48	48	GD, GH
Snoek et al., 2017	E-MTAB-5779	RIL	US22502548_252018610223_S01_GE2_107_Sep09_1_1.txt	wn021	Dev	48	48	GD, GH
Snoek et al., 2017	E-MTAB-5779	RIL	US22502548_252018610223_S01_GE2_107_Sep09_1_3.txt	wn071	Dev	48	48	GD, GH
Snoek et al., 2017	E-MTAB-5779	RIL	US22502548_252018610223_S02_GE2_107_Sep09_1_1.txt	wn176	Dev	48	48	GD, GH
Snoek et al., 2017	E-MTAB-5779	RIL	US22502548_252018610223_S02_GE2_107_Sep09_1_2.txt	wn113	Dev	48	48	GD, GH
Snoek et al., 2017	E-MTAB-5779	RIL	US22502548_252018610223_S02_GE2_107_Sep09_1_2.txt	wn177	Dev	48	48	GD, GH
Snoek et al., 2017	E-MTAB-5779	RIL	US22502548_252018610223_S02_GE2_107_Sep09_1_4.txt	wn152	Dev	48	48	GD, GH
Snoek et al., 2017	E-MTAB-5779	RIL	US22502548_252018610224_S01_GE2_107_Sep09_1_1.txt	wn190	Dev	48	48	GD, GH
Snoek et al., 2017	E-MTAB-5779	RIL	US22502548_252018610224_S01_GE2_107_Sep09_1_2.txt	wn098	Dev	48	48	GD, GH
Snoek et al., 2017	E-MTAB-5779	RIL	US22502548_252018610224_S01_GE2_107_Sep09_1_2.txt	wn124	Dev	48	48	GD, GH
Snoek et al., 2017	E-MTAB-5779	RIL	US22502548_252018610224_S01_GE2_107_Sep09_1_4.txt	wn116	Dev	48	48	GD, GH
Snoek et al., 2017	E-MTAB-5779	RIL	US22502548_252018610225_S01_GE2_107_Sep09_1_1.txt	wn110	Dev	48	48	GD, GH
Snoek et al., 2017	E-MTAB-5779	RIL	US22502548_252018610225_S01_GE2_107_Sep09_1_2.txt	wn020	Dev	48	48	GD, GH
Snoek et al., 2017	E-MTAB-5779	RIL	US22502548_252018610225_S01_GE2_107_Sep09_1_4.txt	wn038	Dev	48	48	GD, GH
Snoek et al., 2017	E-MTAB-5779	RIL	US22502548_252018610288_S01_GE2_107_Sep09_1_1.txt	wn293	Dev	48	48	GD, GH
Snoek et al., 2017	E-MTAB-5779	RIL	US22502548_252018610224_S02_GE2_107_Sep09_1_3.txt	wn034	Dev	48	48	GD, GH
Snoek et al., 2017	E-MTAB-5779	RIL	US22502548_252018610210_S03_GE2_107_Sep09_1_3.txt	wn041	Dev	48	48	GD, GH
Snoek et al., 2017	E-MTAB-5779	RIL	US22502548_252018610223_S03_GE2_107_Sep09_1_2.txt	wn046	Dev	48	48	GD, GH
Snoek et al., 2017	E-MTAB-5779	RIL	US22502548_252018610225_S02_GE2_107_Sep09_1_4.txt	wn057	Dev	48	48	GD, GH
Snoek et al., 2017	E-MTAB-5779	RIL	US22502548_252018610225_S03_GE2_107_Sep09_1_1.txt	wn076	Dev	48	48	GD, GH
Snoek et al., 2017	E-MTAB-5779	RIL	US22502548_252018610223_S03_GE2_107_Sep09_1_1.txt	wn098	Dev	48	48	GD, GH
Snoek et al., 2017	E-MTAB-5779	RIL	US22502548_252018610225_S03_GE2_107_Sep09_1_2.txt	wn106	Dev	48	48	GD, GH
Snoek et al., 2017	E-MTAB-5779	RIL	US22502548_252018610225_S03_GE2_107_Sep09_1_3.txt	wn109	Dev	48	48	GD, GH
Snoek et al., 2017	E-MTAB-5779	RIL	US22502548_252018610219_S02_GE2_107_Sep09_1_3.txt	wn128	Dev	48	48	GD, GH
Snoek et al., 2017	E-MTAB-5779	RIL	US22502548_252018610221_S03_GE2_107_Sep09_1_3.txt	wn134	Dev	48	48	GD, GH
Snoek et al., 2017	E-MTAB-5779	RIL	US22502548_252018610219_S03_GE2_107_Sep09_1_4.txt	wn135	Dev	48	48	GD, GH
Snoek et al., 2017	E-MTAB-5779	RIL	US22502548_252018610221_S03_GE2_107_Sep09_1_1.txt	wn140	Dev	48	48	GD, GH
Snoek et al., 2017	E-MTAB-5779	RIL	US22502548_252018610219_S03_GE2_107_Sep09_1_3.txt	wn142	Dev	48	48	GD, GH
Snoek et al., 2017	E-MTAB-5779	RIL	US22502548_252018610225_S02_GE2_107_Sep09_1_2.txt	wn159	Dev	48	48	GD, GH
Snoek et al., 2017	E-MTAB-5779	RIL	US22502548_252018610224_S02_GE2_107_Sep09_1_1.txt	wn162	Dev	48	48	GD, GH
Snoek et al., 2017	E-MTAB-5779	RIL	US22502548_252018610210_S03_GE2_107_Sep09_1_2.txt	wn186	Dev	48	48	GD, GH
Snoek et al., 2017	E-MTAB-5779	RIL	US22502548_252018610290_S03_GE2_107_Sep09_1_2.txt	wn291	Dev	48	48	GD, GH
Snoek et al., 2017	E-MTAB-5779	RIL	US22502548_252018610288_S02_GE2_107_Sep09_1_1.txt	wn292	Dev	48	48	GD, GH
Snoek et al., 2017	E-MTAB-5779	RIL	US22502548_252018610210_S01_GE2_107_Sep09_1_3.txt	wn105	HS	2	48	GH
Snoek et al., 2017	E-MTAB-5779	RIL	US22502548_252018610210_S01_GE2_107_Sep09_1_4.txt	wn049	HS	2	48	GH
Snoek et al., 2017	E-MTAB-5779	RIL	US22502548_252018610210_S01_GE2_107_Sep09_1_4.txt	wn105	HS	2	48	GH
Snoek et al., 2017	E-MTAB-5779	RIL	US22502548_252018610219_S01_GE2_107_Sep09_1_1.txt	wn124	HS	2	48	GH
Snoek et al., 2017	E-MTAB-5779	RIL	US22502548_252018610219_S01_GE2_107_Sep09_1_2.txt	wn057	HS	2	48	GH
Snoek et al., 2017	E-MTAB-5779	RIL	US22502548_252018610221_S01_GE2_107_Sep09_1_4.txt	wn048	HS	2	48	GH
Snoek et al., 2017	E-MTAB-5779	RIL	US22502548_252018610221_S01_GE2_107_Sep09_1_4.txt	wn135	HS	2	48	GH
Snoek et al., 2017	E-MTAB-5779	RIL	US22502548_252018610221_S02_GE2_107_Sep09_1_2.txt	wn176	HS	2	48	GH
Snoek et al., 2017	E-MTAB-5779	RIL	US22502548_252018610222_S01_GE2_107_Sep09_1_2.txt	wn134	HS	2	48	GH
Snoek et al., 2017	E-MTAB-5779	RIL	US22502548_252018610222_S01_GE2_107_Sep09_1_2.txt	wn146	HS	2	48	GH
Snoek et al., 2017	E-MTAB-5779	RIL	US22502548_252018610222_S02_GE2_107_Sep09_1_2.txt	wn013	HS	2	48	GH
Snoek et al., 2017	E-MTAB-5779	RIL	US22502548_252018610222_S02_GE2_107_Sep09_1_2.txt	wn161	HS	2	48	GH
Snoek et al., 2017	E-MTAB-5779	RIL	US22502548_252018610222_S02_GE2_107_Sep09_1_3.txt	wn071	HS	2	48	GH
Snoek et al., 2017	E-MTAB-5779	RIL	US22502548_252018610222_S02_GE2_107_Sep09_1_3.txt	wn129	HS	2	48	GH
Snoek et al., 2017	E-MTAB-5779	RIL	US22502548_252018610222_S02_GE2_107_Sep09_1_4.txt	wn140	HS	2	48	GH
Snoek et al., 2017	E-MTAB-5779	RIL	US22502548_252018610223_S01_GE2_107_Sep09_1_2.txt	wn113	HS	2	48	GH
Snoek et al., 2017	E-MTAB-5779	RIL	US22502548_252018610223_S01_GE2_107_Sep09_1_4.txt	wn128	HS	2	48	GH
Snoek et al., 2017	E-MTAB-5779	RIL	US22502548_252018610223_S02_GE2_107_Sep09_1_3.txt	wn152	HS	2	48	GH
Snoek et al., 2017	E-MTAB-5779	RIL	US22502548_252018610224_S01_GE2_107_Sep09_1_3.txt	wn153	HS	2	48	GH
Snoek et al., 2017	E-MTAB-5779	RIL	US22502548_252018610224_S01_GE2_107_Sep09_1_4.txt	wn109	HS	2	48	GH
Snoek et al., 2017	E-MTAB-5779	RIL	US22502548_252018610225_S01_GE2_107_Sep09_1_2.txt	wn177	HS	2	48	GH
Snoek et al., 2017	E-MTAB-5779	RIL	US22502548_252018610225_S01_GE2_107_Sep09_1_4.txt	wn058	HS	2	48	GH
Snoek et al., 2017	E-MTAB-5779	RIL	US22502548_252018610282_S01_GE2_107_Sep09_1_4.txt	wn145	HS	2	48	GH
Snoek et al., 2017	E-MTAB-5779	RIL	US22502548_252018610284_S01_GE2_107_Sep09_1_1.txt	wn292	HS	2	48	GH
Snoek et al., 2017	E-MTAB-5779	RIL	US22502548_252018610284_S03_GE2_107_Sep09_1_4.txt	wn291	HS	2	48	GH
Snoek et al., 2017	E-MTAB-5779	RIL	US22502548_252018610219_S02_GE2_107_Sep09_1_4.txt	wn020	HS	2	48	GH
Snoek et al., 2017	E-MTAB-5779	RIL	US22502548_252018610225_S03_GE2_107_Sep09_1_2.txt	wn021	HS	2	48	GH
Snoek et al., 2017	E-MTAB-5779	RIL	US22502548_252018610219_S02_GE2_107_Sep09_1_2.txt	wn031	HS	2	48	GH
Snoek et al., 2017	E-MTAB-5779	RIL	US22502548_252018610224_S02_GE2_107_Sep09_1_4.txt	wn034	HS	2	48	GH
Snoek et al., 2017	E-MTAB-5779	RIL	US22502548_252018610224_S03_GE2_107_Sep09_1_4.txt	wn037	HS	2	48	GH
Snoek et al., 2017	E-MTAB-5779	RIL	US22502548_252018610225_S02_GE2_107_Sep09_1_1.txt	wn038	HS	2	48	GH
Snoek et al., 2017	E-MTAB-5779	RIL	US22502548_252018610219_S03_GE2_107_Sep09_1_2.txt	wn046	HS	2	48	GH
Snoek et al., 2017	E-MTAB-5779	RIL	US22502548_252018610224_S02_GE2_107_Sep09_1_2.txt	wn054	HS	2	48	GH
Snoek et al., 2017	E-MTAB-5779	RIL	US22502548_252018610210_S02_GE2_107_Sep09_1_1.txt	wn072	HS	2	48	GH
Snoek et al., 2017	E-MTAB-5779	RIL	US22502548_252018610210_S03_GE2_107_Sep09_1_2.txt	wn075	HS	2	48	GH
Snoek et al., 2017	E-MTAB-5779	RIL	US22502548_252018610219_S02_GE2_107_Sep09_1_3.txt	wn098	HS	2	48	GH
Snoek et al., 2017	E-MTAB-5779	RIL	US22502548_252018610219_S02_GE2_107_Sep09_1_2.txt	wn110	HS	2	48	GH
Snoek et al., 2017	E-MTAB-5779	RIL	US22502548_252018610221_S03_GE2_107_Sep09_1_4.txt	wn116	HS	2	48	GH
Snoek et al., 2017	E-MTAB-5779	RIL	US22502548_252018610223_S03_GE2_107_Sep09_1_4.txt	wn142	HS	2	48	GH
Snoek et al., 2017	E-MTAB-5779	RIL	US22502548_252018610222_S03_GE2_107_Sep09_1_3.txt	wn158	HS	2	48	GH
Snoek et al., 2017	E-MTAB-5779	RIL	US22502548_252018610224_S03_GE2_107_Sep09_1_2.txt	wn162	HS	2	48	GH
Snoek et al., 2017	E-MTAB-5779	RIL	US22502548_252018610225_S02_GE2_107_Sep09_1_3.txt	wn174	HS	2	48	GH
Snoek et al., 2017	E-MTAB-5779	RIL	US22502548_252018610210_S03_GE2_107_Sep09_1_4.txt	wn185	HS	2	48	GH
Snoek et al., 2017	E-MTAB-5779	RIL	US22502548_252018610219_S03_GE2_107_Sep09_1_4.txt	wn186	HS	2	48	GH
Snoek et al., 2017	E-MTAB-5779	RIL	US22502548_252018610225_S02_GE2_107_Sep09_1_1.txt	wn190	HS	2	48	GH
Snoek et al., 2017	E-MTAB-5779	RIL	US22502548_252018610221_S03_GE2_107_Sep09_1_2.txt	wn195	HS	2	48	GH
Snoek et al., 2017	E-MTAB-5779	RIL	US22502548_252018610285_S02_GE2_107_Sep09_1_2.txt	wn293	HS	2	48	GH
Snoek et al., 2017	E-MTAB-5779	RIL	US22502548_252018610210_S01_GE2_107_Sep09_1_1.txt	wn057	Rec	2	50	n.a.
Snoek et al., 2017	E-MTAB-5779	RIL	US22502548_252018610210_S01_GE2_107_Sep09_1_2.txt	wn135	Rec	2	50	n.a.
Snoek et al., 2017	E-MTAB-5779	RIL	US22502548_252018610210_S01_GE2_107_Sep09_1_3.txt	wn071	Rec	2	50	n.a.
Snoek et al., 2017	E-MTAB-5779	RIL	US22502548_252018610219_S01_GE2_107_Sep09_1_1.txt	wn098	Rec	2	50	n.a.
Snoek et al., 2017	E-MTAB-5779	RIL	US22502548_252018610219_S01_GE2_107_Sep09_1_2.txt	wn054	Rec	2	50	n.a.
Snoek et al., 2017	E-MTAB-5779	RIL	US22502548_252018610219_S01_GE2_107_Sep09_1_4.txt	wn110	Rec	2	50	n.a.
Snoek et al., 2017	E-MTAB-5779	RIL	US22502548_252018610221_S01_GE2_107_Sep09_1_2.txt	wn072	Rec	2	50	n.a.
Snoek et al., 2017	E-MTAB-5779	RIL	US22502548_252018610221_S01_GE2_107_Sep09_1_2.txt	wn153	Rec	2	50	n.a.
Snoek et al., 2017	E-MTAB-5779	RIL	US22502548_252018610221_S02_GE2_107_Sep09_1_1.txt	wn161	Rec	2	50	n.a.
Snoek et al., 2017	E-MTAB-5779	RIL	US22502548_252018610221_S02_GE2_107_Sep09_1_2.txt	wn159	Rec	2	50	n.a.
Snoek et al., 2017	E-MTAB-5779	RIL	US22502548_252018610221_S02_GE2_107_Sep09_1_3.txt	wn021	Rec	2	50	n.a.
Snoek et al., 2017	E-MTAB-5779	RIL	US22502548_252018610221_S02_GE2_107_Sep09_1_3.txt	wn195	Rec	2	50	n.a.
Snoek et al., 2017	E-MTAB-5779	RIL	US22502548_252018610222_S01_GE2_107_Sep09_1_1.txt	wn190	Rec	2	50	n.a.
Snoek et al., 2017	E-MTAB-5779	RIL	US22502548_252018610222_S01_GE2_107_Sep09_1_3.txt	wn048	Rec	2	50	n.a.
Snoek et al., 2017	E-MTAB-5779	RIL	US22502548_252018610222_S01_GE2_107_Sep09_1_3.txt	wn176	Rec	2	50	n.a.
Snoek et al., 2017	E-MTAB-5779	RIL	US22502548_252018610223_S01_GE2_107_Sep09_1_2.txt	wn177	Rec	2	50	n.a.
Snoek et al., 2017	E-MTAB-5779	RIL	US22502548_252018610223_S01_GE2_107_Sep09_1_3.txt	wn134	Rec	2	50	n.a.
Snoek et al., 2017	E-MTAB-5779	RIL	US22502548_252018610223_S01_GE2_107_Sep09_1_4.txt	wn109	Rec	2	50	n.a.
Snoek et al., 2017	E-MTAB-5779	RIL	US22502548_252018610223_S02_GE2_107_Sep09_1_4.txt	wn171	Rec	2	50	n.a.
Snoek et al., 2017	E-MTAB-5779	RIL	US22502548_252018610224_S01_GE2_107_Sep09_1_1.txt	wn038	Rec	2	50	n.a.
Snoek et al., 2017	E-MTAB-5779	RIL	US22502548_252018610224_S01_GE2_107_Sep09_1_3.txt	wn116	Rec	2	50	n.a.
Snoek et al., 2017	E-MTAB-5779	RIL	US22502548_252018610225_S01_GE2_107_Sep09_1_1.txt	wn031	Rec	2	50	n.a.
Snoek et al., 2017	E-MTAB-5779	RIL	US22502548_252018610225_S01_GE2_107_Sep09_1_3.txt	wn013	Rec	2	50	n.a.
Snoek et al., 2017	E-MTAB-5779	RIL	US22502548_252018610281_S02_GE2_107_Sep09_1_2.txt	wn293	Rec	2	50	n.a.
Snoek et al., 2017	E-MTAB-5779	RIL	US22502548_252018610283_S03_GE2_107_Sep09_1_4.txt	wn292	Rec	2	50	n.a.
Snoek et al., 2017	E-MTAB-5779	RIL	US22502548_252018610285_S01_GE2_107_Sep09_1_3.txt	wn291	Rec	2	50	n.a.
Snoek et al., 2017	E-MTAB-5779	RIL	US22502548_252018610222_S03_GE2_107_Sep09_1_3.txt	wn009	Rec	2	50	n.a.
Snoek et al., 2017	E-MTAB-5779	RIL	US22502548_252018610210_S02_GE2_107_Sep09_1_1.txt	wn020	Rec	2	50	n.a.
Snoek et al., 2017	E-MTAB-5779	RIL	US22502548_252018610225_S03_GE2_107_Sep09_1_1.txt	wn034	Rec	2	50	n.a.
Snoek et al., 2017	E-MTAB-5779	RIL	US22502548_252018610210_S03_GE2_107_Sep09_1_4.txt	wn041	Rec	2	50	n.a.
Snoek et al., 2017	E-MTAB-5779	RIL	US22502548_252018610224_S03_GE2_107_Sep09_1_2.txt	wn046	Rec	2	50	n.a.
Snoek et al., 2017	E-MTAB-5779	RIL	US22502548_252018610223_S03_GE2_107_Sep09_1_4.txt	wn054	Rec	2	50	n.a.
Snoek et al., 2017	E-MTAB-5779	RIL	US22502548_252018610223_S03_GE2_107_Sep09_1_1.txt	wn055	Rec	2	50	n.a.
Snoek et al., 2017	E-MTAB-5779	RIL	US22502548_252018610225_S03_GE2_107_Sep09_1_4.txt	wn075	Rec	2	50	n.a.
Snoek et al., 2017	E-MTAB-5779	RIL	US22502548_252018610221_S03_GE2_107_Sep09_1_2.txt	wn105	Rec	2	50	n.a.
Snoek et al., 2017	E-MTAB-5779	RIL	US22502548_252018610221_S03_GE2_107_Sep09_1_4.txt	wn107	Rec	2	50	n.a.
Snoek et al., 2017	E-MTAB-5779	RIL	US22502548_252018610225_S03_GE2_107_Sep09_1_3.txt	wn113	Rec	2	50	n.a.
Snoek et al., 2017	E-MTAB-5779	RIL	US22502548_252018610225_S02_GE2_107_Sep09_1_4.txt	wn128	Rec	2	50	n.a.
Snoek et al., 2017	E-MTAB-5779	RIL	US22502548_252018610219_S02_GE2_107_Sep09_1_4.txt	wn129	Rec	2	50	n.a.
Snoek et al., 2017	E-MTAB-5779	RIL	US22502548_252018610224_S02_GE2_107_Sep09_1_2.txt	wn140	Rec	2	50	n.a.
Snoek et al., 2017	E-MTAB-5779	RIL	US22502548_252018610221_S03_GE2_107_Sep09_1_3.txt	wn146	Rec	2	50	n.a.
Snoek et al., 2017	E-MTAB-5779	RIL	US22502548_252018610223_S03_GE2_107_Sep09_1_2.txt	wn152	Rec	2	50	n.a.
Snoek et al., 2017	E-MTAB-5779	RIL	US22502548_252018610225_S02_GE2_107_Sep09_1_3.txt	wn158	Rec	2	50	n.a.
Snoek et al., 2017	E-MTAB-5779	RIL	US22502548_252018610224_S03_GE2_107_Sep09_1_4.txt	wn162	Rec	2	50	n.a.
Snoek et al., 2017	E-MTAB-5779	RIL	US22502548_252018610221_S03_GE2_107_Sep09_1_1.txt	wn174	Rec	2	50	n.a.
Snoek et al., 2017	E-MTAB-5779	RIL	US22502548_252018610225_S02_GE2_107_Sep09_1_2.txt	wn185	Rec	2	50	n.a.
Snoek et al., 2017	E-MTAB-5779	RIL	US22502548_252018610210_S03_GE2_107_Sep09_1_3.txt	wn186	Rec	2	50	n.a.
Snoek et al., 2017	E-MTAB-5779	set11	US22502548_252018610222_S03_GE2_107_Sep09_1_2.txt	wn098	Rec	2	50	n.a.
Snoek et al., 2017	E-MTAB-5779	set11	US22502548_252018610222_S03_GE2_107_Sep09_1_4.txt	wn159	HS	2	48	n.a.
Snoek et al., 2017	E-MTAB-5779	set6	US22502548_252018610222_S03_GE2_107_Sep09_1_1.txt	wn075	Dev	48	48	n.a.
Sterken et al., 2019	E-MTAB-7424	IL	US22502548_252018610285_S01_GE2_107_Sep09_1_2.txt	wn201	HS	2	48	n.a.
Sterken et al., 2019	E-MTAB-7424	IL	US22502548_252018610281_S02_GE2_107_Sep09_1_1.txt	wn201	Dev	48	48	n.a.
Sterken et al., 2019	E-MTAB-7424	IL	US22502548_252018610282_S01_GE2_107_Sep09_1_2.txt	wn201	Rec	2	50	n.a.
Sterken et al., 2019	E-MTAB-7424	IL	US22502548_252018610281_S01_GE2_107_Sep09_1_1.txt	wn202	Dev	48	48	n.a.
Sterken et al., 2019	E-MTAB-7424	IL	US22502548_252018610283_S02_GE2_107_Sep09_1_1.txt	wn202	HS	2	48	n.a.
Sterken et al., 2019	E-MTAB-7424	IL	US22502548_252018610282_S03_GE2_107_Sep09_1_2.txt	wn202	Rec	2	50	n.a.
Sterken et al., 2019	E-MTAB-7424	IL	US22502548_252018610284_S02_GE2_107_Sep09_1_1.txt	wn205	HS	2	48	n.a.
Sterken et al., 2019	E-MTAB-7424	IL	US22502548_252018610288_S01_GE2_107_Sep09_1_2.txt	wn205	Rec	2	50	n.a.
Sterken et al., 2019	E-MTAB-7424	IL	US22502548_252018610288_S01_GE2_107_Sep09_1_2.txt	wn205	Dev	48	48	n.a.
Sterken et al., 2019	E-MTAB-7424	IL	US22502548_252018610282_S02_GE2_107_Sep09_1_4.txt	wn207	Dev	48	48	n.a.
Sterken et al., 2019	E-MTAB-7424	IL	US22502548_252018610284_S02_GE2_107_Sep09_1_1.txt	wn207	Rec	2	50	n.a.
Sterken et al., 2019	E-MTAB-7424	IL	US22502548_252018610285_S03_GE2_107_Sep09_1_1.txt	wn207	HS	2	48	n.a.
Sterken et al., 2019	E-MTAB-7424	IL	US22502548_252018610282_S02_GE2_107_Sep09_1_1.txt	wn209	Dev	48	48	n.a.
Sterken et al., 2019	E-MTAB-7424	IL	US22502548_252018610285_S03_GE2_107_Sep09_1_4.txt	wn209	HS	2	48	n.a.
Sterken et al., 2019	E-MTAB-7424	IL	US22502548_252018610290_S01_GE2_107_Sep09_1_3.txt	wn209	Rec	2	50	n.a.
Sterken et al., 2019	E-MTAB-7424	IL	US22502548_252018610285_S01_GE2_107_Sep09_1_1.txt	wn210	Dev	48	48	n.a.
Sterken et al., 2019	E-MTAB-7424	IL	US22502548_252018610283_S02_GE2_107_Sep09_1_2.txt	wn210	Rec	2	50	n.a.
Sterken et al., 2019	E-MTAB-7424	IL	US22502548_252018610283_S02_GE2_107_Sep09_1_4.txt	wn210	HS	2	48	n.a.
Sterken et al., 2019	E-MTAB-7424	IL	US22502548_252018610282_S02_GE2_107_Sep09_1_2.txt	wn211	Dev	48	48	n.a.
Sterken et al., 2019	E-MTAB-7424	IL	US22502548_252018610288_S01_GE2_107_Sep09_1_4.txt	wn211	HS	2	48	n.a.
Sterken et al., 2019	E-MTAB-7424	IL	US22502548_252018610289_S01_GE2_107_Sep09_1_3.txt	wn211	Rec	2	50	n.a.
Sterken et al., 2019	E-MTAB-7424	IL	US22502548_252018610285_S01_GE2_107_Sep09_1_1.txt	wn212	Rec	2	50	n.a.
Sterken et al., 2019	E-MTAB-7424	IL	US22502548_252018610281_S01_GE2_107_Sep09_1_1.txt	wn212	Dev	48	48	n.a.
Sterken et al., 2019	E-MTAB-7424	IL	US22502548_252018610281_S01_GE2_107_Sep09_1_3.txt	wn212	HS	2	48	n.a.
Sterken et al., 2019	E-MTAB-7424	IL	US22502548_252018610284_S01_GE2_107_Sep09_1_3.txt	wn216	Dev	48	48	n.a.
Sterken et al., 2019	E-MTAB-7424	IL	US22502548_252018610284_S02_GE2_107_Sep09_1_3.txt	wn216	Rec	2	50	n.a.
Sterken et al., 2019	E-MTAB-7424	IL	US22502548_252018610288_S01_GE2_107_Sep09_1_1.txt	wn216	HS	2	48	n.a.
Sterken et al., 2019	E-MTAB-7424	IL	US22502548_252018610283_S02_GE2_107_Sep09_1_2.txt	wn217	Dev	48	48	n.a.
Sterken et al., 2019	E-MTAB-7424	IL	US22502548_252018610285_S03_GE2_107_Sep09_1_2.txt	wn217	Rec	2	50	n.a.
Sterken et al., 2019	E-MTAB-7424	IL	US22502548_252018610289_S01_GE2_107_Sep09_1_4.txt	wn217	HS	2	48	n.a.
Sterken et al., 2019	E-MTAB-7424	IL	US22502548_252018610284_S02_GE2_107_Sep09_1_2.txt	wn219	Dev	48	48	n.a.
Sterken et al., 2019	E-MTAB-7424	IL	US22502548_252018610284_S02_GE2_107_Sep09_1_4.txt	wn219	Rec	2	50	n.a.
Sterken et al., 2019	E-MTAB-7424	IL	US22502548_252018610289_S01_GE2_107_Sep09_1_1.txt	wn219	HS	2	48	n.a.
Sterken et al., 2019	E-MTAB-7424	IL	US22502548_252018610290_S01_GE2_107_Sep09_1_1.txt	wn220	Rec	2	50	n.a.
Sterken et al., 2019	E-MTAB-7424	IL	US22502548_252018610290_S01_GE2_107_Sep09_1_2.txt	wn220	HS	2	48	n.a.
Sterken et al., 2019	E-MTAB-7424	IL	US22502548_252018610290_S01_GE2_107_Sep09_1_3.txt	wn220	Dev	48	48	n.a.
Sterken et al., 2019	E-MTAB-7424	IL	US22502548_252018610285_S01_GE2_107_Sep09_1_2.txt	wn221	Dev	48	48	n.a.
Sterken et al., 2019	E-MTAB-7424	IL	US22502548_252018610289_S01_GE2_107_Sep09_1_4.txt	wn221	Rec	2	50	n.a.
Sterken et al., 2019	E-MTAB-7424	IL	US22502548_252018610289_S02_GE2_107_Sep09_1_1.txt	wn221	HS	2	48	n.a.
Sterken et al., 2019	E-MTAB-7424	IL	US22502548_252018610284_S02_GE2_107_Sep09_1_2.txt	wn223	HS	2	48	n.a.
Sterken et al., 2019	E-MTAB-7424	IL	US22502548_252018610290_S02_GE2_107_Sep09_1_4.txt	wn223	Dev	48	48	n.a.
Sterken et al., 2019	E-MTAB-7424	IL	US22502548_252018610290_S01_GE2_107_Sep09_1_4.txt	wn223	Rec	2	50	n.a.
Sterken et al., 2019	E-MTAB-7424	IL	US22502548_252018610285_S03_GE2_107_Sep09_1_2.txt	wn224	Dev	48	48	n.a.
Sterken et al., 2019	E-MTAB-7424	IL	US22502548_252018610288_S01_GE2_107_Sep09_1_2.txt	wn224	HS	2	48	n.a.
Sterken et al., 2019	E-MTAB-7424	IL	US22502548_252018610290_S02_GE2_107_Sep09_1_2.txt	wn224	Rec	2	50	n.a.
Sterken et al., 2019	E-MTAB-7424	IL	US22502548_252018610282_S01_GE2_107_Sep09_1_2.txt	wn225	Dev	48	48	n.a.
Sterken et al., 2019	E-MTAB-7424	IL	US22502548_252018610281_S03_GE2_107_Sep09_1_4.txt	wn225	HS	2	48	n.a.
Sterken et al., 2019	E-MTAB-7424	IL	US22502548_252018610289_S01_GE2_107_Sep09_1_1.txt	wn225	Rec	2	50	n.a.
Sterken et al., 2019	E-MTAB-7424	IL	US22502548_252018610210_S01_GE2_107_Sep09_1_1.txt	wn226	Rec	2	50	n.a.
Sterken et al., 2019	E-MTAB-7424	IL	US22502548_252018610289_S02_GE2_107_Sep09_1_2.txt	wn226	HS	2	48	n.a.
Sterken et al., 2019	E-MTAB-7424	IL	US22502548_252018610289_S02_GE2_107_Sep09_1_4.txt	wn226	Dev	48	48	n.a.
Sterken et al., 2019	E-MTAB-7424	IL	US22502548_252018610285_S03_GE2_107_Sep09_1_3.txt	wn227	Dev	48	48	n.a.
Sterken et al., 2019	E-MTAB-7424	IL	US22502548_252018610282_S03_GE2_107_Sep09_1_3.txt	wn227	HS	2	48	n.a.
Sterken et al., 2019	E-MTAB-7424	IL	US22502548_252018610290_S01_GE2_107_Sep09_1_4.txt	wn227	Rec	2	50	n.a.
Sterken et al., 2019	E-MTAB-7424	IL	US22502548_252018610283_S02_GE2_107_Sep09_1_3.txt	wn228	Dev	48	48	n.a.
Sterken et al., 2019	E-MTAB-7424	IL	US22502548_252018610288_S01_GE2_107_Sep09_1_3.txt	wn228	Rec	2	50	n.a.
Sterken et al., 2019	E-MTAB-7424	IL	US22502548_252018610290_S02_GE2_107_Sep09_1_3.txt	wn228	HS	2	48	n.a.
Sterken et al., 2019	E-MTAB-7424	IL	US22502548_252018610285_S03_GE2_107_Sep09_1_4.txt	wn229	Dev	48	48	n.a.
Sterken et al., 2019	E-MTAB-7424	IL	US22502548_252018610282_S03_GE2_107_Sep09_1_4.txt	wn229	HS	2	48	n.a.
Sterken et al., 2019	E-MTAB-7424	IL	US22502548_252018610284_S03_GE2_107_Sep09_1_1.txt	wn229	Rec	2	50	n.a.
Sterken et al., 2019	E-MTAB-7424	IL	US22502548_252018610289_S01_GE2_107_Sep09_1_3.txt	wn229	Dev	48	48	n.a.
Sterken et al., 2019	E-MTAB-7424	IL	US22502548_252018610283_S02_GE2_107_Sep09_1_4.txt	wn230	Dev	48	48	n.a.
Sterken et al., 2019	E-MTAB-7424	IL	US22502548_252018610281_S03_GE2_107_Sep09_1_1.txt	wn230	HS	2	48	n.a.
Sterken et al., 2019	E-MTAB-7424	IL	US22502548_252018610289_S02_GE2_107_Sep09_1_1.txt	wn230	Rec	2	50	n.a.
Sterken et al., 2019	E-MTAB-7424	IL	US22502548_252018610281_S03_GE2_107_Sep09_1_2.txt	wn232	Dev	48	48	n.a.
Sterken et al., 2019	E-MTAB-7424	IL	US22502548_252018610284_S03_GE2_107_Sep09_1_2.txt	wn232	HS	2	48	n.a.
Sterken et al., 2019	E-MTAB-7424	IL	US22502548_252018610290_S01_GE2_107_Sep09_1_3.txt	wn232	Rec	2	50	n.a.
Sterken et al., 2019	E-MTAB-7424	IL	US22502548_252018610282_S02_GE2_107_Sep09_1_4.txt	wn234	Rec	2	50	n.a.
Sterken et al., 2019	E-MTAB-7424	IL	US22502548_252018610284_S02_GE2_107_Sep09_1_3.txt	wn234	Dev	48	48	n.a.
Sterken et al., 2019	E-MTAB-7424	IL	US22502548_252018610289_S01_GE2_107_Sep09_1_2.txt	wn234	HS	2	48	n.a.
Sterken et al., 2019	E-MTAB-7424	IL	US22502548_252018610281_S01_GE2_107_Sep09_1_4.txt	wn235	Rec	2	50	n.a.
Sterken et al., 2019	E-MTAB-7424	IL	US22502548_252018610281_S01_GE2_107_Sep09_1_2.txt	wn235	Dev	48	48	n.a.
Sterken et al., 2019	E-MTAB-7424	IL	US22502548_252018610283_S03_GE2_107_Sep09_1_4.txt	wn235	HS	2	48	n.a.
Sterken et al., 2019	E-MTAB-7424	IL	US22502548_252018610285_S01_GE2_107_Sep09_1_3.txt	wn239	Dev	48	48	n.a.
Sterken et al., 2019	E-MTAB-7424	IL	US22502548_252018610282_S03_GE2_107_Sep09_1_2.txt	wn239	HS	2	48	n.a.
Sterken et al., 2019	E-MTAB-7424	IL	US22502548_252018610289_S02_GE2_107_Sep09_1_4.txt	wn239	Rec	2	50	n.a.
Sterken et al., 2019	E-MTAB-7424	IL	US22502548_252018610285_S03_GE2_107_Sep09_1_1.txt	wn240	Dev	48	48	n.a.
Sterken et al., 2019	E-MTAB-7424	IL	US22502548_252018610281_S03_GE2_107_Sep09_1_2.txt	wn240	HS	2	48	n.a.
Sterken et al., 2019	E-MTAB-7424	IL	US22502548_252018610284_S03_GE2_107_Sep09_1_1.txt	wn240	Dev	48	48	n.a.
Sterken et al., 2019	E-MTAB-7424	IL	US22502548_252018610289_S02_GE2_107_Sep09_1_3.txt	wn240	Rec	2	50	n.a.
Sterken et al., 2019	E-MTAB-7424	IL	US22502548_252018610283_S02_GE2_107_Sep09_1_1.txt	wn242	Rec	2	50	n.a.
Sterken et al., 2019	E-MTAB-7424	IL	US22502548_252018610283_S03_GE2_107_Sep09_1_2.txt	wn242	HS	2	48	n.a.
Sterken et al., 2019	E-MTAB-7424	IL	US22502548_252018610290_S02_GE2_107_Sep09_1_1.txt	wn242	Dev	48	48	n.a.
Sterken et al., 2019	E-MTAB-7424	IL	US22502548_252018610284_S02_GE2_107_Sep09_1_4.txt	wn243	Dev	48	48	n.a.
Sterken et al., 2019	E-MTAB-7424	IL	US22502548_252018610285_S03_GE2_107_Sep09_1_3.txt	wn243	Rec	2	50	n.a.
Sterken et al., 2019	E-MTAB-7424	IL	US22502548_252018610281_S03_GE2_107_Sep09_1_3.txt	wn243	HS	2	48	n.a.
Sterken et al., 2019	E-MTAB-7424	IL	US22502548_252018610288_S01_GE2_107_Sep09_1_3.txt	wn244	HS	2	48	n.a.
Sterken et al., 2019	E-MTAB-7424	IL	US22502548_252018610290_S01_GE2_107_Sep09_1_1.txt	wn244	Dev	48	48	n.a.
Sterken et al., 2019	E-MTAB-7424	IL	US22502548_252018610290_S02_GE2_107_Sep09_1_4.txt	wn244	Rec	2	50	n.a.
Sterken et al., 2019	E-MTAB-7424	IL	US22502548_252018610282_S01_GE2_107_Sep09_1_4.txt	wn245	Dev	48	48	n.a.
Sterken et al., 2019	E-MTAB-7424	IL	US22502548_252018610282_S03_GE2_107_Sep09_1_3.txt	wn245	Rec	2	50	n.a.
Sterken et al., 2019	E-MTAB-7424	IL	US22502548_252018610290_S02_GE2_107_Sep09_1_2.txt	wn245	HS	2	48	n.a.
Sterken et al., 2019	E-MTAB-7424	IL	US22502548_252018610289_S01_GE2_107_Sep09_1_1.txt	wn246	Rec	2	50	n.a.
Sterken et al., 2019	E-MTAB-7424	IL	US22502548_252018610281_S03_GE2_107_Sep09_1_1.txt	wn246	Rec	2	50	n.a.
Sterken et al., 2019	E-MTAB-7424	IL	US22502548_252018610283_S03_GE2_107_Sep09_1_1.txt	wn246	HS	2	48	n.a.
Sterken et al., 2019	E-MTAB-7424	IL	US22502548_252018610290_S01_GE2_107_Sep09_1_3.txt	wn246	Dev	48	48	n.a.
Sterken et al., 2019	E-MTAB-7424	IL	US22502548_252018610289_S01_GE2_107_Sep09_1_1.txt	wn248	Dev	48	48	n.a.
Sterken et al., 2019	E-MTAB-7424	IL	US22502548_252018610282_S02_GE2_107_Sep09_1_2.txt	wn248	HS	2	48	n.a.
Sterken et al., 2019	E-MTAB-7424	IL	US22502548_252018610283_S01_GE2_107_Sep09_1_1.txt	wn250	Dev	48	48	n.a.
Sterken et al., 2019	E-MTAB-7424	IL	US22502548_252018610290_S02_GE2_107_Sep09_1_1.txt	wn250	HS	2	48	n.a.
Sterken et al., 2019	E-MTAB-7424	IL	US22502548_252018610281_S03_GE2_107_Sep09_1_4.txt	wn250	Rec	2	50	n.a.
Sterken et al., 2019	E-MTAB-7424	IL	US22502548_252018610282_S03_GE2_107_Sep09_1_4.txt	wn251	Rec	2	50	n.a.
Sterken et al., 2019	E-MTAB-7424	IL	US22502548_252018610284_S03_GE2_107_Sep09_1_3.txt	wn251	HS	2	48	n.a.
Sterken et al., 2019	E-MTAB-7424	IL	US22502548_252018610288_S01_GE2_107_Sep09_1_4.txt	wn251	Dev	48	48	n.a.
Sterken et al., 2019	E-MTAB-7424	IL	US22502548_252018610290_S01_GE2_107_Sep09_1_4.txt	wn252	HS	2	48	n.a.
Sterken et al., 2019	E-MTAB-7424	IL	US22502548_252018610285_S01_GE2_107_Sep09_1_1.txt	wn252	Dev	48	48	n.a.
Sterken et al., 2019	E-MTAB-7424	IL	US22502548_252018610288_S01_GE2_107_Sep09_1_4.txt	wn252	Rec	2	50	n.a.
Sterken et al., 2019	E-MTAB-7424	IL	US22502548_252018610281_S01_GE2_107_Sep09_1_2.txt	wn254	Dev	48	48	n.a.
Sterken et al., 2019	E-MTAB-7424	IL	US22502548_252018610283_S03_GE2_107_Sep09_1_2.txt	wn254	Rec	2	50	n.a.
Sterken et al., 2019	E-MTAB-7424	IL	US22502548_252018610283_S03_GE2_107_Sep09_1_3.txt	wn254	HS	2	48	n.a.
Sterken et al., 2019	E-MTAB-7424	IL	US22502548_252018610282_S03_GE2_107_Sep09_1_1.txt	wn255	Rec	2	50	n.a.
Sterken et al., 2019	E-MTAB-7424	IL	US22502548_252018610289_S02_GE2_107_Sep09_1_3.txt	wn255	HS	2	48	n.a.
Sterken et al., 2019	E-MTAB-7424	IL	US22502548_252018610219_S01_GE2_107_Sep09_1_3.txt	wn255	Dev	48	48	n.a.
Sterken et al., 2019	E-MTAB-7424	IL	US22502548_252018610283_S01_GE2_107_Sep09_1_4.txt	wn258	HS	2	48	n.a.
Sterken et al., 2019	E-MTAB-7424	IL	US22502548_252018610283_S03_GE2_107_Sep09_1_3.txt	wn258	Rec	2	50	n.a.
Sterken et al., 2019	E-MTAB-7424	IL	US22502548_252018610289_S01_GE2_107_Sep09_1_2.txt	wn258	Dev	48	48	n.a.
Sterken et al., 2019	E-MTAB-7424	IL	US22502548_252018610283_S01_GE2_107_Sep09_1_2.txt	wn260	Dev	48	48	n.a.
Sterken et al., 2019	E-MTAB-7424	IL	US22502548_252018610290_S02_GE2_107_Sep09_1_3.txt	wn260	Rec	2	50	n.a.
Sterken et al., 2019	E-MTAB-7424	IL	US22502548_252018610288_S01_GE2_107_Sep09_1_3.txt	wn260	HS	2	48	n.a.
Sterken et al., 2019	E-MTAB-7424	IL	US22502548_252018610219_S01_GE2_107_Sep09_1_1.txt	wn266	Dev	48	48	n.a.
Sterken et al., 2019	E-MTAB-7424	IL	US22502548_252018610284_S01_GE2_107_Sep09_1_4.txt	wn266	HS	2	48	n.a.
Sterken et al., 2019	E-MTAB-7424	IL	US22502548_252018610288_S01_GE2_107_Sep09_1_2.txt	wn266	Rec	2	50	n.a.
Sterken et al., 2019	E-MTAB-7424	IL	US22502548_252018610284_S03_GE2_107_Sep09_1_2.txt	wn267	Rec	2	50	n.a.
Sterken et al., 2019	E-MTAB-7424	IL	US22502548_252018610281_S01_GE2_107_Sep09_1_4.txt	wn267	HS	2	48	n.a.
Sterken et al., 2019	E-MTAB-7424	IL	US22502548_252018610283_S01_GE2_107_Sep09_1_3.txt	wn267	Dev	48	48	n.a.
Sterken et al., 2019	E-MTAB-7424	IL	US22502548_252018610290_S01_GE2_107_Sep09_1_1.txt	wn268	HS	2	48	n.a.
Sterken et al., 2019	E-MTAB-7424	IL	US22502548_252018610284_S03_GE2_107_Sep09_1_4.txt	wn268	Rec	2	50	n.a.
Sterken et al., 2019	E-MTAB-7424	IL	US22502548_252018610224_S01_GE2_107_Sep09_1_3.txt	wn268	Dev	48	48	n.a.
Sterken et al., 2019	E-MTAB-7424	IL	US22502548_252018610284_S01_GE2_107_Sep09_1_2.txt	wn270	HS	2	48	n.a.
Sterken et al., 2019	E-MTAB-7424	IL	US22502548_252018610284_S03_GE2_107_Sep09_1_3.txt	wn270	Rec	2	50	n.a.
Sterken et al., 2019	E-MTAB-7424	IL	US22502548_252018610219_S01_GE2_107_Sep09_1_1.txt	wn270	Dev	48	48	n.a.
Sterken et al., 2019	E-MTAB-7424	IL	US22502548_252018610289_S01_GE2_107_Sep09_1_3.txt	wn271	Dev	48	48	n.a.
Sterken et al., 2019	E-MTAB-7424	IL	US22502548_252018610210_S01_GE2_107_Sep09_1_1.txt	wn271	Rec	2	50	n.a.
Sterken et al., 2019	E-MTAB-7424	IL	US22502548_252018610290_S01_GE2_107_Sep09_1_4.txt	wn271	HS	2	48	n.a.
Sterken et al., 2019	E-MTAB-7424	IL	US22502548_252018610282_S01_GE2_107_Sep09_1_1.txt	wn273	Dev	48	48	n.a.
Sterken et al., 2019	E-MTAB-7424	IL	US22502548_252018610283_S02_GE2_107_Sep09_1_3.txt	wn273	HS	2	48	n.a.
Sterken et al., 2019	E-MTAB-7424	IL	US22502548_252018610289_S02_GE2_107_Sep09_1_2.txt	wn273	Rec	2	50	n.a.
Sterken et al., 2019	E-MTAB-7424	IL	US22502548_252018610223_S01_GE2_107_Sep09_1_3.txt	wn274	Rec	2	50	n.a.
Sterken et al., 2019	E-MTAB-7424	IL	US22502548_252018610290_S01_GE2_107_Sep09_1_2.txt	wn274	HS	2	48	n.a.
Sterken et al., 2019	E-MTAB-7424	IL	US22502548_252018610219_S01_GE2_107_Sep09_1_2.txt	wn274	Dev	48	48	n.a.
Sterken et al., 2019	E-MTAB-7424	IL	US22502548_252018610283_S01_GE2_107_Sep09_1_3.txt	wn277	Dev	48	48	n.a.
Sterken et al., 2019	E-MTAB-7424	IL	US22502548_252018610283_S01_GE2_107_Sep09_1_2.txt	wn277	HS	2	48	n.a.
Sterken et al., 2019	E-MTAB-7424	IL	US22502548_252018610284_S01_GE2_107_Sep09_1_1.txt	wn277	Rec	2	50	n.a.
Sterken et al., 2019	E-MTAB-7424	IL	US22502548_252018610284_S01_GE2_107_Sep09_1_3.txt	wn278	HS	2	48	n.a.
Sterken et al., 2019	E-MTAB-7424	IL	US22502548_252018610285_S01_GE2_107_Sep09_1_3.txt	wn278	Rec	2	50	n.a.
Sterken et al., 2019	E-MTAB-7424	IL	US22502548_252018610290_S01_GE2_107_Sep09_1_1.txt	wn278	Dev	48	48	n.a.
Sterken et al., 2019	E-MTAB-7424	IL	US22502548_252018610289_S01_GE2_107_Sep09_1_4.txt	wn279	Dev	48	48	n.a.
Sterken et al., 2019	E-MTAB-7424	IL	US22502548_252018610223_S01_GE2_107_Sep09_1_3.txt	wn279	HS	2	48	n.a.
Sterken et al., 2019	E-MTAB-7424	IL	US22502548_252018610283_S01_GE2_107_Sep09_1_1.txt	wn279	Rec	2	50	n.a.
Sterken et al., 2019	E-MTAB-7424	IL	US22502548_252018610285_S01_GE2_107_Sep09_1_1.txt	wn280	HS	2	48	n.a.
Sterken et al., 2019	E-MTAB-7424	IL	US22502548_252018610283_S01_GE2_107_Sep09_1_4.txt	wn280	Dev	48	48	n.a.
Sterken et al., 2019	E-MTAB-7424	IL	US22502548_252018610284_S01_GE2_107_Sep09_1_2.txt	wn280	Rec	2	50	n.a.
Sterken et al., 2019	E-MTAB-7424	IL	US22502548_252018610281_S02_GE2_107_Sep09_1_3.txt	wn281	Rec	2	50	n.a.
Sterken et al., 2019	E-MTAB-7424	IL	US22502548_252018610288_S01_GE2_107_Sep09_1_3.txt	wn281	Dev	48	48	n.a.
Sterken et al., 2019	E-MTAB-7424	IL	US22502548_252018610281_S02_GE2_107_Sep09_1_1.txt	wn281	HS	2	48	n.a.
Sterken et al., 2019	E-MTAB-7424	IL	US22502548_252018610225_S01_GE2_107_Sep09_1_4.txt	wn282	Dev	48	48	n.a.
Sterken et al., 2019	E-MTAB-7424	IL	US22502548_252018610281_S02_GE2_107_Sep09_1_4.txt	wn286	Rec	2	50	n.a.
Sterken et al., 2019	E-MTAB-7424	IL	US22502548_252018610281_S02_GE2_107_Sep09_1_4.txt	wn286	HS	2	48	n.a.
Sterken et al., 2019	E-MTAB-7424	IL	US22502548_252018610290_S01_GE2_107_Sep09_1_2.txt	wn286	Dev	48	48	n.a.
Sterken et al., 2019	E-MTAB-7424	IL	US22502548_252018610285_S01_GE2_107_Sep09_1_4.txt	wn287	Rec	2	50	n.a.
Sterken et al., 2019	E-MTAB-7424	IL	US22502548_252018610285_S01_GE2_107_Sep09_1_3.txt	wn287	HS	2	48	n.a.
Sterken et al., 2019	E-MTAB-7424	IL	US22502548_252018610281_S02_GE2_107_Sep09_1_3.txt	wn287	Dev	48	48	n.a.
Sterken et al., 2019	E-MTAB-7424	IL	US22502548_252018610282_S01_GE2_107_Sep09_1_1.txt	wn288	HS	2	48	n.a.
Sterken et al., 2019	E-MTAB-7424	IL	US22502548_252018610283_S03_GE2_107_Sep09_1_1.txt	wn288	Dev	48	48	n.a.
Sterken et al., 2019	E-MTAB-7424	IL	US22502548_252018610289_S01_GE2_107_Sep09_1_3.txt	wn288	Rec	2	50	n.a.
Sterken et al., 2019	E-MTAB-7424	IL	US22502548_252018610285_S01_GE2_107_Sep09_1_4.txt	wn289	Rec	2	50	n.a.
Sterken et al., 2019	E-MTAB-7424	IL	US22502548_252018610289_S01_GE2_107_Sep09_1_4.txt	wn289	HS	2	48	n.a.
Sterken et al., 2019	E-MTAB-7424	IL	US22502548_252018610281_S02_GE2_107_Sep09_1_2.txt	wn290	HS	2	48	n.a.
Sterken et al., 2019	E-MTAB-7424	IL	US22502548_252018610282_S02_GE2_107_Sep09_1_1.txt	wn290	Rec	2	50	n.a.
Sterken et al., 2019	E-MTAB-7424	IL	US22502548_252018610281_S03_GE2_107_Sep09_1_3.txt	wn290	Dev	48	48	n.a.
Sterken et al., 2019	E-MTAB-7424	IL	US22502548_252018610285_S01_GE2_107_Sep09_1_4.txt	CB4856	HS	2	48	n.a.
Sterken et al., 2019	E-MTAB-7424	IL	US22502548_252018610282_S03_GE2_107_Sep09_1_1.txt	N2	Dev	48	48	n.a.
Sterken et al., 2019	E-MTAB-7424	IL	US22502548_252018610224_S01_GE2_107_Sep09_1_3.txt	N2	Dev	48	48	n.a.
Sterken et al., 2019	E-MTAB-7424	IL	US22502548_252018610285_S01_GE2_107_Sep09_1_2.txt	N2	Dev	48	48	n.a.
Sterken et al., 2019	E-MTAB-7424	set10	US22502548_252018610282_S01_GE2_107_Sep09_1_3.txt	CB4856	Rec	2	50	n.a.
Sterken et al., 2019	E-MTAB-7424	set10	US22502548_252018610282_S02_GE2_107_Sep09_1_3.txt	CB4856	Dev	48	48	n.a.
Sterken et al., 2019	E-MTAB-7424	set10	US22502548_252018610221_S01_GE2_107_Sep09_1_3.txt	CB4856	Rec	2	50	n.a.
Sterken et al., 2019	E-MTAB-7424	set10	US22502548_252018610225_S01_GE2_107_Sep09_1_3.txt	N2	Rec	2	50	n.a.
Sterken et al., 2019	E-MTAB-7424	set10	US22502548_252018610282_S01_GE2_107_Sep09_1_3.txt	N2	Rec	2	50	n.a.
Sterken et al., 2019	E-MTAB-7424	set10	US22502548_252018610282_S02_GE2_107_Sep09_1_3.txt	N2	Rec	2	50	n.a.
Sterken et al., 2019	E-MTAB-7424	set5	US22502548_252018610288_S01_GE2_107_Sep09_1_1.txt	CB4856	Rec	2	50	n.a.
Sterken et al., 2019	E-MTAB-7424	set5	US22502548_252018610223_S01_GE2_107_Sep09_1_1.txt	CB4856	Dev	48	48	n.a.
Sterken et al., 2019	E-MTAB-7424	set6	US22502548_252018610284_S01_GE2_107_Sep09_1_4.txt	CB4856	HS	2	48	n.a.
Sterken et al., 2019	E-MTAB-7424	set6	US22502548_252018610219_S01_GE2_107_Sep09_1_1.txt	CB4856	Rec	2	50	n.a.
Sterken et al., 2019	E-MTAB-7424	set6	US22502548_252018610223_S02_GE2_107_Sep09_1_3.txt	CB4856	Rec	2	50	n.a.
Sterken et al., 2019	E-MTAB-7424	set6	US22502548_252018610289_S01_GE2_107_Sep09_1_2.txt	CB4856	Dev	48	48	n.a.

## Sheet: ST2-GeneLists
D_positive	D_negative	H_positive	H_negative	GH_positive	GH_negative	GD_positive	GD_negative	background gene list (used for Enrichment using David 6.8 accessed on 2019-11-15 (GD_down), and 2019-04-09 (all other axes))
WBGene00018438	WBGene00012540	WBGene00013154	WBGene00018891	WBGene00019421	WBGene00044892	WBGene00198814	WBGene00008563	WBGene00004679
WBGene00004750	WBGene00007560	WBGene00044443	WBGene00008549	WBGene00045082	WBGene00003963	WBGene00004677	WBGene00011218	WBGene00044465
WBGene00004821	WBGene00012257	WBGene00045095	WBGene00012760	WBGene00004409	WBGene00044270	WBGene00010962	WBGene00000644	WBGene00015704
WBGene00004813	WBGene00019520	WBGene00045238	WBGene00011718	WBGene00023266	WBGene00021173	WBGene00004567	WBGene00019311	WBGene00001891
WBGene00001435	WBGene00006956	WBGene00016115	WBGene00010468	WBGene00045234	WBGene00015873	WBGene00004513	WBGene00045052	WBGene00000837
WBGene00000301	WBGene00011548	WBGene00011231	WBGene00017881	WBGene00003238	WBGene00003165	WBGene00000829	WBGene00021407	WBGene00007939
WBGene00017538	WBGene00012261	WBGene00022693	WBGene00003958	WBGene00009584	WBGene00022718	WBGene00010963	WBGene00017887	WBGene00044191
WBGene00008823	WBGene00019021	WBGene00021577	WBGene00016977	WBGene00008405	WBGene00022816	WBGene00010959	WBGene00044631	WBGene00004116
WBGene00004814	WBGene00012256	WBGene00013155	WBGene00000007	WBGene00045111	WBGene00044956	WBGene00045095	WBGene00017092	WBGene00015099
WBGene00004354	WBGene00001069	WBGene00012621	WBGene00013980	WBGene00017563	WBGene00011240	WBGene00045082	WBGene00020812	WBGene00011994
WBGene00000388	WBGene00022415	WBGene00002013	WBGene00018316	WBGene00023159	WBGene00002050	WBGene00023193	WBGene00012188	WBGene00017240
WBGene00010555	WBGene00012186	WBGene00001076	WBGene00008692	WBGene00009652	WBGene00001244	WBGene00006754	WBGene00016957	WBGene00012251
WBGene00016823	WBGene00000928	WBGene00077528	WBGene00013986	WBGene00003165	WBGene00016932	WBGene00045162	WBGene00000761	WBGene00011796
WBGene00015180	WBGene00001064	WBGene00021098	WBGene00003837	WBGene00015518	WBGene00008948	WBGene00008367	WBGene00010630	WBGene00001561
WBGene00011153	WBGene00012032	WBGene00009589	WBGene00003877	WBGene00017834	WBGene00006940	WBGene00195016	WBGene00022738	WBGene00021186
WBGene00000716	WBGene00012255	WBGene00007723	WBGene00007385	WBGene00018564	WBGene00008852	WBGene00000229	WBGene00007192	WBGene00020389
WBGene00015683	WBGene00020250	WBGene00004677	WBGene00017218	WBGene00011146	WBGene00045094	WBGene00020129	WBGene00004954	WBGene00010623
WBGene00008536	WBGene00017307	WBGene00014542	WBGene00013130	WBGene00002007	WBGene00020437	WBGene00010965	WBGene00003849	WBGene00004767
WBGene00011388	WBGene00000702	WBGene00021599	WBGene00011446	WBGene00021740	WBGene00018872	WBGene00007553	WBGene00010501	WBGene00001022
WBGene00008822	WBGene00022024	WBGene00201151	WBGene00014009	WBGene00019900	WBGene00044955	WBGene00045169	WBGene00003572	WBGene00020421
WBGene00004816	WBGene00001733	WBGene00014322	WBGene00022125	WBGene00004479	WBGene00017174	WBGene00045168	WBGene00044403	WBGene00003087
WBGene00007283	WBGene00044043	WBGene00008750	WBGene00015767	WBGene00004704	WBGene00014149	WBGene00045167	WBGene00007174	WBGene00003234
WBGene00015899	WBGene00015781	WBGene00014589	WBGene00044109	WBGene00008681	WBGene00005065	WBGene00195519	WBGene00019940	WBGene00017726
WBGene00009834	WBGene00006947	WBGene00012618	WBGene00019301	WBGene00022951	WBGene00016920	WBGene00007131	WBGene00009904	WBGene00002992
WBGene00011010	WBGene00010835	WBGene00045168	WBGene00013458	WBGene00000229	WBGene00018927	WBGene00014472	WBGene00043982	WBGene00011806
WBGene00007290	WBGene00022591	WBGene00012819	WBGene00007605	WBGene00016470	WBGene00018138	WBGene00012203	WBGene00022269	WBGene00006519
WBGene00006925	WBGene00016136	WBGene00019858	WBGene00004358	WBGene00013489	WBGene00019877	WBGene00045189	WBGene00002012	WBGene00004880
WBGene00015905	WBGene00012429	WBGene00007682	WBGene00015172	WBGene00020007	WBGene00020218	WBGene00002065	WBGene00010374	WBGene00016148
WBGene00011505	WBGene00009281	WBGene00002026	WBGene00013379	WBGene00003902	WBGene00012260	WBGene00045164	WBGene00019154	WBGene00009642
WBGene00008789	WBGene00009261	WBGene00002018	WBGene00001637	WBGene00012885	WBGene00016786	WBGene00194993	WBGene00045403	WBGene00004501
WBGene00017843	WBGene00016422	WBGene00045366	WBGene00014092	WBGene00003998	WBGene00021335	WBGene00014518	WBGene00015609	WBGene00003891
WBGene00021988	WBGene00013891	WBGene00044180	WBGene00003509	WBGene00010560	WBGene00009061	WBGene00006488	WBGene00019122	WBGene00044210
WBGene00019905	WBGene00022274	WBGene00012620	WBGene00018560	WBGene00006704	WBGene00016197	WBGene00022763	WBGene00009628	WBGene00004155
WBGene00012301	WBGene00015795	WBGene00012195	WBGene00017506	WBGene00019760	WBGene00011115	WBGene00014517	WBGene00021667	WBGene00020101
WBGene00010492	WBGene00000399	WBGene00002016	WBGene00004921	WBGene00002980	WBGene00011116	WBGene00044583	WBGene00013379	WBGene00010579
WBGene00017532	WBGene00010285	WBGene00019668	WBGene00045177	WBGene00004449	WBGene00005174	WBGene00013254	WBGene00022055	WBGene00011624
WBGene00016822	WBGene00001072	WBGene00195016	WBGene00004425	WBGene00009772	WBGene00015188	WBGene00044892	WBGene00022618	WBGene00004007
WBGene00011011	WBGene00004224	WBGene00017834	WBGene00004000	WBGene00011273	WBGene00020453	WBGene00006436	WBGene00016354	WBGene00015293
WBGene00012405	WBGene00020083	WBGene00009180	WBGene00020128	WBGene00004795	WBGene00010427	WBGene00022235	WBGene00012139	WBGene00013040
WBGene00012074	WBGene00012635	WBGene00021478	WBGene00010356	WBGene00018782	WBGene00006436	WBGene00004622	WBGene00013295	WBGene00006512
WBGene00044554	WBGene00000252	WBGene00044472	WBGene00021533	WBGene00017830	WBGene00013608	WBGene00000601	WBGene00017734	WBGene00015007
WBGene00007459	WBGene00011107	WBGene00022951	WBGene00010908	WBGene00006352	WBGene00006006	WBGene00045367	WBGene00017045	WBGene00000770
WBGene00017263	WBGene00008605	WBGene00007632	WBGene00019617	WBGene00020210	WBGene00020142	WBGene00003165	WBGene00008681	WBGene00007269
WBGene00011809	WBGene00017998	WBGene00004744	WBGene00008258	WBGene00016250	WBGene00014098	WBGene00003963	WBGene00006856	WBGene00012643
WBGene00016824	WBGene00044530	WBGene00006650	WBGene00012428	WBGene00017490	WBGene00000197	WBGene00002007	WBGene00018040	WBGene00022156
WBGene00015903	WBGene00007530	WBGene00022629	WBGene00018435	WBGene00016072	WBGene00010878	WBGene00005719	WBGene00010847	WBGene00009515
WBGene00010234	WBGene00019154	WBGene00008497	WBGene00018424	WBGene00000217	WBGene00000837	WBGene00014322	WBGene00008097	WBGene00013980
WBGene00006927	WBGene00019942	WBGene00009156	WBGene00013007	WBGene00001974	WBGene00017435	WBGene00010067	WBGene00044463	WBGene00020107
WBGene00013931	WBGene00001071	WBGene00021382	WBGene00022245	WBGene00003522	WBGene00019953	WBGene00044270	WBGene00008513	WBGene00001032
WBGene00016486	WBGene00000251	WBGene00016072	WBGene00009158	WBGene00015763	WBGene00016195	WBGene00018849	WBGene00002030	WBGene00017389
WBGene00000708	WBGene00012791	WBGene00008577	WBGene00004124	WBGene00012166	WBGene00007506	WBGene00014589	WBGene00007495	WBGene00044730
WBGene00011012	WBGene00009926	WBGene00018725	WBGene00008803	WBGene00012813	WBGene00021427	WBGene00022447	WBGene00021213	WBGene00004134
WBGene00021005	WBGene00000557	WBGene00050935	WBGene00018789	WBGene00007235	WBGene00011977	WBGene00044369	WBGene00009375	WBGene00011032
WBGene00003784	WBGene00006948	WBGene00021851	WBGene00016431	WBGene00022691	WBGene00001167	WBGene00201151	WBGene00010785	WBGene00000672
WBGene00044535	WBGene00008807	WBGene00045272	WBGene00006351	WBGene00003759	WBGene00016006	WBGene00021173	WBGene00022504	WBGene00017263
WBGene00021730	WBGene00015019	WBGene00001892	WBGene00012168	WBGene00012591	WBGene00000375	WBGene00021284	WBGene00003523	WBGene00004339
WBGene00008825	WBGene00019148	WBGene00002015	WBGene00011147	WBGene00022088	WBGene00006856	WBGene00015873	WBGene00011008	WBGene00018954
WBGene00003601	WBGene00009438	WBGene00009588	WBGene00010681	WBGene00008682	WBGene00010259	WBGene00001595	WBGene00001701	WBGene00003632
WBGene00006619	WBGene00007152	WBGene00002019	WBGene00004228	WBGene00018781	WBGene00010330	WBGene00001168	WBGene00018435	WBGene00012315
WBGene00045261	WBGene00004219	WBGene00045162	WBGene00008521	WBGene00000149	WBGene00044784	WBGene00045238	WBGene00000003	WBGene00011297
WBGene00014097	WBGene00010322	WBGene00017488	WBGene00001240	WBGene00045367	WBGene00011487	WBGene00007324	WBGene00022248	WBGene00017058
WBGene00008535	WBGene00020550	WBGene00009811	WBGene00011076	WBGene00019311	WBGene00017563	WBGene00000793	WBGene00007431	WBGene00007806
WBGene00010000	WBGene00021850	WBGene00013483	WBGene00009334	WBGene00000424	WBGene00008588	WBGene00022718	WBGene00008021	WBGene00016535
WBGene00016485	WBGene00006366	WBGene00009692	WBGene00013716	WBGene00044448	WBGene00044198	WBGene00016977	WBGene00003161	WBGene00018395
WBGene00021263	WBGene00009371	WBGene00017270	WBGene00000528	WBGene00009750	WBGene00012256	WBGene00010948	WBGene00013894	WBGene00022697
WBGene00008526	WBGene00001716	WBGene00001311	WBGene00020501	WBGene00012332	WBGene00001259	WBGene00017752	WBGene00009213	WBGene00004298
WBGene00006546	WBGene00017212	WBGene00008405	WBGene00017968	WBGene00007385	WBGene00000436	WBGene00020732	WBGene00006629	WBGene00020678
WBGene00012878	WBGene00019272	WBGene00045082	WBGene00011182	WBGene00008748	WBGene00007262	WBGene00001123	WBGene00015423	WBGene00003165
WBGene00018446	WBGene00019640	WBGene00006624	WBGene00013848	WBGene00001137	WBGene00022697	WBGene00014309	WBGene00021389	WBGene00001636
WBGene00017105	WBGene00001714	WBGene00017267	WBGene00004719	WBGene00011668	WBGene00002244	WBGene00005960	WBGene00006395	WBGene00021358
WBGene00019989	WBGene00022156	WBGene00011770	WBGene00001620	WBGene00020391	WBGene00000123	WBGene00014542	WBGene00044796	WBGene00006836
WBGene00045184	WBGene00001070	WBGene00017168	WBGene00003986	WBGene00017092	WBGene00000959	WBGene00022816	WBGene00012113	WBGene00016201
WBGene00011431	WBGene00017020	WBGene00001910	WBGene00013855	WBGene00021055	WBGene00000553	WBGene00016194	WBGene00020509	WBGene00009559
WBGene00016303	WBGene00015911	WBGene00014181	WBGene00019379	WBGene00022396	WBGene00022348	WBGene00001455	WBGene00019141	WBGene00022168
WBGene00045414	WBGene00023416	WBGene00045412	WBGene00021190	WBGene00009126	WBGene00020840	WBGene00013498	WBGene00002050	WBGene00004469
WBGene00022292	WBGene00015300	WBGene00008836	WBGene00019273	WBGene00006699	WBGene00016037	WBGene00044956	WBGene00007753	WBGene00020866
WBGene00009606	WBGene00007264	WBGene00021050	WBGene00008110	WBGene00006650	WBGene00012528	WBGene00012097	WBGene00007349	WBGene00019603
WBGene00008844	WBGene00016276	WBGene00194713	WBGene00013901	WBGene00010630	WBGene00045000	WBGene00004469	WBGene00019883	WBGene00016322
WBGene00018808	WBGene00004998	WBGene00022091	WBGene00006310	WBGene00004987	WBGene00016140	WBGene00011240	WBGene00004150	WBGene00007698
WBGene00004352	WBGene00008376	WBGene00001075	WBGene00020219	WBGene00001110	WBGene00001025	WBGene00007466	WBGene00000875	WBGene00077520
WBGene00004241	WBGene00018040	WBGene00011737	WBGene00016013	WBGene00008944	WBGene00044109	WBGene00002050	WBGene00011503	WBGene00003630
WBGene00045268	WBGene00004264	WBGene00020912	WBGene00006757	WBGene00015265	WBGene00016616	WBGene00045138	WBGene00011025	WBGene00017600
WBGene00013932	WBGene00016329	WBGene00021653	WBGene00003497	WBGene00045457	WBGene00015066	WBGene00000685	WBGene00021942	WBGene00016001
WBGene00008959	WBGene00007891	WBGene00012813	WBGene00000541	WBGene00077528	WBGene00012369	WBGene00006820	WBGene00010893	WBGene00014002
WBGene00017712	WBGene00020194	WBGene00012601	WBGene00007549	WBGene00003572	WBGene00007028	WBGene00006794	WBGene00003542	WBGene00021088
WBGene00000597	WBGene00017560	WBGene00002012	WBGene00012531	WBGene00011875	WBGene00004360	WBGene00008852	WBGene00016276	WBGene00013460
WBGene00007225	WBGene00002393	WBGene00014793	WBGene00017703	WBGene00021934	WBGene00002270	WBGene00001166	WBGene00020149	WBGene00001997
WBGene00022291	WBGene00010673	WBGene00001921	WBGene00001616	WBGene00000479	WBGene00016485	WBGene00006888	WBGene00008114	WBGene00018533
WBGene00017402	WBGene00022611	WBGene00008592	WBGene00007531	WBGene00045403	WBGene00019664	WBGene00001244	WBGene00006544	WBGene00044250
WBGene00001569	WBGene00009997	WBGene00008447	WBGene00000136	WBGene00004415	WBGene00012086	WBGene00004443	WBGene00004425	WBGene00008788
WBGene00006929	WBGene00009791	WBGene00013244	WBGene00007599	WBGene00018953	WBGene00022015	WBGene00000444	WBGene00011474	WBGene00017303
WBGene00017177	WBGene00001724	WBGene00044724	WBGene00019249	WBGene00003924	WBGene00007139	WBGene00044037	WBGene00013330	WBGene00001258
WBGene00013394	WBGene00010738	WBGene00000056	WBGene00011006	WBGene00012939	WBGene00007679	WBGene00045094	WBGene00008809	WBGene00045247
WBGene00017134	WBGene00044796	WBGene00045299	WBGene00017567	WBGene00021213	WBGene00009188	WBGene00001434	WBGene00009722	WBGene00013223
WBGene00006928	WBGene00017716	WBGene00001912	WBGene00011676	WBGene00009375	WBGene00003792	WBGene00011279	WBGene00006862	WBGene00004105
WBGene00045394	WBGene00017154	WBGene00011501	WBGene00003572	WBGene00011008	WBGene00022487	WBGene00016932	WBGene00022199	WBGene00017283
WBGene00022237	WBGene00017420	WBGene00020725	WBGene00003658	WBGene00013106	WBGene00001851	WBGene00008948	WBGene00006461	WBGene00012113
WBGene00014516	WBGene00018965	WBGene00021011	WBGene00019882	WBGene00002050	WBGene00003410	WBGene00005897	WBGene00017778	WBGene00013446
WBGene00013393	WBGene00010442	WBGene00014836	WBGene00003728	WBGene00008419	WBGene00017352	WBGene00010272	WBGene00000858	WBGene00004986
WBGene00009898	WBGene00019212	WBGene00012140	WBGene00019515	WBGene00021465	WBGene00015778	WBGene00045388	WBGene00044163	WBGene00011270
WBGene00022586	WBGene00017991	WBGene00013844	WBGene00020576	WBGene00018764	WBGene00009368	WBGene00006940	WBGene00022766	WBGene00011531
WBGene00011741	WBGene00008180	WBGene00008850	WBGene00007384	WBGene00012589	WBGene00006404	WBGene00013025	WBGene00022721	WBGene00018830
WBGene00020290	WBGene00007420	WBGene00045164	WBGene00004230	WBGene00006958	WBGene00010807	WBGene00021496	WBGene00019953	WBGene00016218
WBGene00007709	WBGene00004397	WBGene00014155	WBGene00001730	WBGene00021236	WBGene00021009	WBGene00004418	WBGene00006528	WBGene00020559
WBGene00009659	WBGene00004398	WBGene00006611	WBGene00019763	WBGene00000079	WBGene00012113	WBGene00012104	WBGene00020577	WBGene00004680
WBGene00022821	WBGene00017019	WBGene00020961	WBGene00011307	WBGene00011025	WBGene00019032	WBGene00015265	WBGene00006784	WBGene00022310
WBGene00006926	WBGene00000684	WBGene00012840	WBGene00020908	WBGene00010893	WBGene00011846	WBGene00009772	WBGene00009984	WBGene00015391
WBGene00007315	WBGene00001432	WBGene00007366	WBGene00020788	WBGene00003075	WBGene00015561	WBGene00003014	WBGene00003547	WBGene00010624
WBGene00022820	WBGene00011665	WBGene00000097	WBGene00010904	WBGene00044631	WBGene00017937	WBGene00001167	WBGene00011959	WBGene00019960
WBGene00004818	WBGene00077697	WBGene00008738	WBGene00012202	WBGene00006544	WBGene00018204	WBGene00009664	WBGene00020234	WBGene00003879
WBGene00019622	WBGene00044163	WBGene00014454	WBGene00003794	WBGene00006461	WBGene00016845	WBGene00014041	WBGene00006592	WBGene00011273
WBGene00010051	WBGene00022103	WBGene00005657	WBGene00010605	WBGene00008673	WBGene00019540	WBGene00023277	WBGene00001476	WBGene00008007
WBGene00044665	WBGene00044662	WBGene00002263	WBGene00017046	WBGene00044163	WBGene00015339	WBGene00020437	WBGene00019481	WBGene00010295
WBGene00015912	WBGene00022517	WBGene00012965	WBGene00018543	WBGene00010965	WBGene00023452	WBGene00010712	WBGene00010884	WBGene00003378
WBGene00016229	WBGene00016132	WBGene00001915	WBGene00012445	WBGene00022534	WBGene00001820	WBGene00045509	WBGene00019843	WBGene00012753
WBGene00019606	WBGene00010108	WBGene00009584	WBGene00004062	WBGene00012590	WBGene00019450	WBGene00004732	WBGene00002994	WBGene00014208
WBGene00006930	WBGene00002118	WBGene00001896	WBGene00001244	WBGene00018266	WBGene00000252	WBGene00001885	WBGene00018543	WBGene00012544
WBGene00008113	WBGene00017535	WBGene00021238	WBGene00012123	WBGene00003547	WBGene00021872	WBGene00016866	WBGene00007885	WBGene00006742
WBGene00005552	WBGene00017819	WBGene00003834	WBGene00001508	WBGene00000933	WBGene00007696	WBGene00018872	WBGene00003726	WBGene00016379
WBGene00017584	WBGene00000655	WBGene00017659	WBGene00013321	WBGene00017698	WBGene00015692	WBGene00019174	WBGene00019235	WBGene00000423
WBGene00016084	WBGene00001068	WBGene00012604	WBGene00004197	WBGene00011672	WBGene00016977	WBGene00006223	WBGene00021815	WBGene00019322
WBGene00012672	WBGene00019318	WBGene00044900	WBGene00004369	WBGene00008911	WBGene00019008	WBGene00000665	WBGene00002139	WBGene00004184
WBGene00008207	WBGene00014189	WBGene00023193	WBGene00008354	WBGene00013758	WBGene00010280	WBGene00010573	WBGene00008911	WBGene00017836
WBGene00009651	WBGene00019901	WBGene00022887	WBGene00003878	WBGene00016316	WBGene00014666	WBGene00006496	WBGene00003801	WBGene00017834
WBGene00012492	WBGene00021963	WBGene00011254	WBGene00021540	WBGene00012420	WBGene00002059	WBGene00044798	WBGene00010655	WBGene00003576
WBGene00018813	WBGene00017577	WBGene00011300	WBGene00019957	WBGene00021227	WBGene00023493	WBGene00019628	WBGene00013920	WBGene00017241
WBGene00010087	WBGene00014185	WBGene00003954	WBGene00016044	WBGene00010275	WBGene00004272	WBGene00006745	WBGene00007168	WBGene00020530
WBGene00006541	WBGene00007996	WBGene00017833	WBGene00012529	WBGene00015062	WBGene00016217	WBGene00000293	WBGene00011014	WBGene00044180
WBGene00016658	WBGene00050875	WBGene00010752	WBGene00010918	WBGene00001643	WBGene00021697	WBGene00001914	WBGene00012420	WBGene00044605
WBGene00045265	WBGene00015910	WBGene00012329	WBGene00016586	WBGene00023395	WBGene00006629	WBGene00007980	WBGene00006937	WBGene00044446
WBGene00045473	WBGene00007869	WBGene00011591	WBGene00002190	WBGene00007352	WBGene00003185	WBGene00018927	WBGene00000705	WBGene00003670
WBGene00012213	WBGene00003742	WBGene00001935	WBGene00001068	WBGene00022310	WBGene00006740	WBGene00004424	WBGene00009843	WBGene00004766
WBGene00020476	WBGene00007938	WBGene00000915	WBGene00007455	WBGene00011180	WBGene00004315	WBGene00000378	WBGene00003029	WBGene00194696
WBGene00004817	WBGene00010573	WBGene00045052	WBGene00012130	WBGene00006754	WBGene00000262	WBGene00013100	WBGene00009059	WBGene00009115
WBGene00013297	WBGene00007874	WBGene00017921	WBGene00010726	WBGene00017010	WBGene00012712	WBGene00044955	WBGene00010667	WBGene00012642
WBGene00006555	WBGene00020484	WBGene00019890	WBGene00001215	WBGene00011443	WBGene00018294	WBGene00017882	WBGene00020075	WBGene00001137
WBGene00000656	WBGene00008963	WBGene00006980	WBGene00011891	WBGene00017702	WBGene00009580	WBGene00000942	WBGene00008432	WBGene00012755
WBGene00023259	WBGene00009094	WBGene00008433	WBGene00018890	WBGene00019565	WBGene00012925	WBGene00004415	WBGene00010260	WBGene00002989
WBGene00013391	WBGene00013852	WBGene00019468	WBGene00010867	WBGene00010963	WBGene00004736	WBGene00015266	WBGene00010275	WBGene00014964
WBGene00013867	WBGene00009108	WBGene00012594	WBGene00004222	WBGene00016503	WBGene00003025	WBGene00001441	WBGene00044514	WBGene00001262
WBGene00020434	WBGene00018418	WBGene00011533	WBGene00007388	WBGene00013207	WBGene00012158	WBGene00010779	WBGene00004884	WBGene00004430
WBGene00010690	WBGene00022287	WBGene00010740	WBGene00022073	WBGene00001168	WBGene00007440	WBGene00001696	WBGene00001643	WBGene00017121
WBGene00011501	WBGene00008277	WBGene00022581	WBGene00007071	WBGene00011684	WBGene00018984	WBGene00004479	WBGene00016244	WBGene00006794
WBGene00003539	WBGene00044445	WBGene00017127	WBGene00012853	WBGene00018849	WBGene00017226	WBGene00003786	WBGene00004248	WBGene00018307
WBGene00015083	WBGene00006370	WBGene00018465	WBGene00011522	WBGene00010962	WBGene00003072	WBGene00004855	WBGene00019458	WBGene00008553
WBGene00010613	WBGene00018809	WBGene00007553	WBGene00020506	WBGene00003029	WBGene00000149	WBGene00014505	WBGene00011559	WBGene00004278
WBGene00001607	WBGene00003703	WBGene00010057	WBGene00009677	WBGene00007110	WBGene00017969	WBGene00002169	WBGene00019975	WBGene00021816
WBGene00000465	WBGene00005017	WBGene00018809	WBGene00015692	WBGene00044411	WBGene00022219	WBGene00011146	WBGene00016906	WBGene00010369
WBGene00013319	WBGene00011077	WBGene00050912	WBGene00015339	WBGene00017869	WBGene00009820	WBGene00001876	WBGene00003754	WBGene00016378
WBGene00007332	WBGene00022577	WBGene00018591	WBGene00009408	WBGene00019906	WBGene00010655	WBGene00015328	WBGene00008690	WBGene00017920
WBGene00015312	WBGene00015646	WBGene00010234	WBGene00000443	WBGene00008511	WBGene00014294	WBGene00017174	WBGene00011180	WBGene00022035
WBGene00012557	WBGene00020487	WBGene00022866	WBGene00007904	WBGene00022072	WBGene00012031	WBGene00006924	WBGene00020647	WBGene00020732
WBGene00007765	WBGene00006952	WBGene00010546	WBGene00199455	WBGene00013980	WBGene00001038	WBGene00021890	WBGene00020606	WBGene00010236
WBGene00010183	WBGene00014184	WBGene00045169	WBGene00009642	WBGene00002263	WBGene00021032	WBGene00015713	WBGene00021657	WBGene00004473
WBGene00022822	WBGene00002827	WBGene00006448	WBGene00012018	WBGene00006212	WBGene00021157	WBGene00022151	WBGene00015510	WBGene00022444
WBGene00004819	WBGene00011952	WBGene00004131	WBGene00011888	WBGene00018789	WBGene00005110	WBGene00050897	WBGene00007129	WBGene00004814
WBGene00013392	WBGene00008448	WBGene00008944	WBGene00020408	WBGene00007367	WBGene00006721	WBGene00014149	WBGene00014261	WBGene00001187
WBGene00008378	WBGene00014182	WBGene00002108	WBGene00022037	WBGene00000114	WBGene00015537	WBGene00001210	WBGene00021595	WBGene00004370
WBGene00016712	WBGene00015291	WBGene00012101	WBGene00006366	WBGene00013177	WBGene00045238	WBGene00000770	WBGene00016194	WBGene00044539
WBGene00021136	WBGene00014183	WBGene00012591	WBGene00000067	WBGene00015019	WBGene00022500	WBGene00000739	WBGene00016027	WBGene00007478
WBGene00000752	WBGene00007552	WBGene00050899	WBGene00017892	WBGene00009026	WBGene00022122	WBGene00006650	WBGene00017010	WBGene00010747
WBGene00021035	WBGene00018133	WBGene00044392	WBGene00004020	WBGene00009493	WBGene00007109	WBGene00002005	WBGene00016500	WBGene00003699
WBGene00021763	WBGene00020014	WBGene00010874	WBGene00009342	WBGene00004862	WBGene00043067	WBGene00005065	WBGene00011443	WBGene00044216
WBGene00011898	WBGene00012628	WBGene00020947	WBGene00019074	WBGene00002012	WBGene00017834	WBGene00014148	WBGene00009791	WBGene00015516
WBGene00012212	WBGene00000618	WBGene00022382	WBGene00010957	WBGene00000378	WBGene00006826	WBGene00001072	WBGene00020604	WBGene00021546
WBGene00003395	WBGene00019306	WBGene00019233	WBGene00016428	WBGene00012259	WBGene00022361	WBGene00011564	WBGene00001663	WBGene00020961
WBGene00008464	WBGene00008511	WBGene00002008	WBGene00000914	WBGene00015007	WBGene00009219	WBGene00016943	WBGene00017702	WBGene00003396
WBGene00013380	WBGene00009205	WBGene00001904	WBGene00000550	WBGene00018195	WBGene00019604	WBGene00010425	WBGene00019565	WBGene00016097
WBGene00009897	WBGene00012939	WBGene00003695	WBGene00008993	WBGene00022623	WBGene00006876	WBGene00022249	WBGene00044630	WBGene00001454
WBGene00017986	WBGene00044631	WBGene00023486	WBGene00003547	WBGene00003080	WBGene00013837	WBGene00009967	WBGene00011624	WBGene00020346
WBGene00004078	WBGene00021529	WBGene00020926	WBGene00010803	WBGene00015566	WBGene00008513	WBGene00019279	WBGene00001163	WBGene00018219
WBGene00044178	WBGene00007174	WBGene00044588	WBGene00011235	WBGene00014158	WBGene00017465	WBGene00001579	WBGene00007891	WBGene00009981
WBGene00010085	WBGene00021976	WBGene00002270	WBGene00014173	WBGene00008905	WBGene00008193	WBGene00015391	WBGene00022670	WBGene00004479
WBGene00010196	WBGene00018640	WBGene00011369	WBGene00018174	WBGene00012543	WBGene00008769	WBGene00001630	WBGene00013092	WBGene00008350
WBGene00009186	WBGene00138711	WBGene00012216	WBGene00045416	WBGene00044351	WBGene00045095	WBGene00004423	WBGene00043049	WBGene00044674
WBGene00011342	WBGene00045269	WBGene00044451	WBGene00004267	WBGene00007863	WBGene00013189	WBGene00006472	WBGene00016503	WBGene00000740
WBGene00004984	WBGene00016069	WBGene00020861	WBGene00014505	WBGene00014009	WBGene00018672	WBGene00007009	WBGene00010205	WBGene00002221
WBGene00009035	WBGene00001892	WBGene00019372	WBGene00003849	WBGene00011486	WBGene00010912	WBGene00021977	WBGene00015098	WBGene00023238
WBGene00011320	WBGene00017018	WBGene00012444	WBGene00017702	WBGene00010779	WBGene00013431	WBGene00001185	WBGene00044920	WBGene00045435
WBGene00016636	WBGene00006650	WBGene00077704	WBGene00001430	WBGene00044784	WBGene00019627	WBGene00019831	WBGene00020089	WBGene00016260
WBGene00050914	WBGene00008964	WBGene00003161	WBGene00000882	WBGene00020596	WBGene00001230	WBGene00012439	WBGene00006371	WBGene00016645
WBGene00015102	WBGene00004133	WBGene00002024	WBGene00003630	WBGene00003585	WBGene00021270	WBGene00006529	WBGene00011065	WBGene00044011
WBGene00003231	WBGene00022504	WBGene00011185	WBGene00006749	WBGene00011024	WBGene00013380	WBGene00006784	WBGene00022012	WBGene00021000
WBGene00010354	WBGene00022665	WBGene00012600	WBGene00019236	WBGene00006691	WBGene00011984	WBGene00018138	WBGene00021939	WBGene00004265
WBGene00013383	WBGene00012596	WBGene00021876	WBGene00015196	WBGene00077684	WBGene00020427	WBGene00019877	WBGene00011684	WBGene00044209
WBGene00021853	WBGene00003057	WBGene00001891	WBGene00009624	WBGene00003620	WBGene00022453	WBGene00050917	WBGene00009952	WBGene00006829
WBGene00021153	WBGene00044803	WBGene00010476	WBGene00019521	WBGene00012389	WBGene00044163	WBGene00020218	WBGene00004700	WBGene00008870
WBGene00003865	WBGene00009891	WBGene00012543	WBGene00018138	WBGene00077437	WBGene00004210	WBGene00006873	WBGene00044411	WBGene00023417
WBGene00004243	WBGene00001691	WBGene00022478	WBGene00018969	WBGene00009229	WBGene00044311	WBGene00022748	WBGene00008411	WBGene00001337
WBGene00011986	WBGene00007994	WBGene00011642	WBGene00009958	WBGene00009536	WBGene00001095	WBGene00001942	WBGene00017869	WBGene00010944
WBGene00044436	WBGene00016106	WBGene00022890	WBGene00013652	WBGene00012609	WBGene00015757	WBGene00012260	WBGene00020491	WBGene00016355
WBGene00000596	WBGene00005016	WBGene00017060	WBGene00003511	WBGene00010425	WBGene00017816	WBGene00014916	WBGene00019906	WBGene00045468
WBGene00007521	WBGene00016022	WBGene00044081	WBGene00004409	WBGene00044638	WBGene00021915	WBGene00004446	WBGene00011280	WBGene00019738
WBGene00004374	WBGene00003769	WBGene00012145	WBGene00018040	WBGene00045340	WBGene00019858	WBGene00000552	WBGene00017666	WBGene00010677
WBGene00020797	WBGene00009625	WBGene00023382	WBGene00007214	WBGene00007104	WBGene00020455	WBGene00016786	WBGene00008511	WBGene00012720
WBGene00011642	WBGene00010968	WBGene00007183	WBGene00007210	WBGene00045272	WBGene00008971	WBGene00045111	WBGene00015390	WBGene00012965
WBGene00008210	WBGene00012917	WBGene00015056	WBGene00008886	WBGene00002092	WBGene00017998	WBGene00044385	WBGene00022730	WBGene00011180
WBGene00007391	WBGene00022283	WBGene00003473	WBGene00020938	WBGene00008644	WBGene00010406	WBGene00021335	WBGene00001402	WBGene00009012
WBGene00016169	WBGene00009889	WBGene00020999	WBGene00020865	WBGene00021008	WBGene00010622	WBGene00021350	WBGene00011735	WBGene00000515
WBGene00020433	WBGene00001891	WBGene00020226	WBGene00007799	WBGene00012172	WBGene00010166	WBGene00022122	WBGene00003052	WBGene00017900
WBGene00020948	WBGene00000930	WBGene00023326	WBGene00009783	WBGene00013326	WBGene00021097	WBGene00016197	WBGene00009292	WBGene00003794
WBGene00000698	WBGene00001690	WBGene00001854	WBGene00011330	WBGene00001434	WBGene00009460	WBGene00000870	WBGene00015938	WBGene00021034
WBGene00000671	WBGene00044395	WBGene00001938	WBGene00003402	WBGene00044644	WBGene00018345	WBGene00022408	WBGene00019401	WBGene00001714
WBGene00018688	WBGene00008150	WBGene00013808	WBGene00003636	WBGene00023189	WBGene00009534	WBGene00011115	WBGene00013980	WBGene00008028
WBGene00010066	WBGene00020281	WBGene00000558	WBGene00013878	WBGene00014518	WBGene00000729	WBGene00011116	WBGene00007695	WBGene00010565
WBGene00018845	WBGene00021389	WBGene00015683	WBGene00004210	WBGene00008819	WBGene00001224	WBGene00044742	WBGene00006212	WBGene00018208
WBGene00000867	WBGene00005832	WBGene00018288	WBGene00002178	WBGene00012324	WBGene00016067	WBGene00005018	WBGene00044492	WBGene00015156
WBGene00016627	WBGene00018256	WBGene00016061	WBGene00015280	WBGene00008953	WBGene00001187	WBGene00006984	WBGene00007698	WBGene00007917
WBGene00016638	WBGene00001430	WBGene00013559	WBGene00005023	WBGene00021047	WBGene00013846	WBGene00019953	WBGene00018928	WBGene00000699
WBGene00000460	WBGene00018969	WBGene00001784	WBGene00000908	WBGene00018138	WBGene00003717	WBGene00005174	WBGene00007752	WBGene00016320
WBGene00009280	WBGene00016319	WBGene00008130	WBGene00044068	WBGene00019720	WBGene00007691	WBGene00015007	WBGene00016874	WBGene00044070
WBGene00012324	WBGene00077489	WBGene00005663	WBGene00015709	WBGene00044646	WBGene00009259	WBGene00000250	WBGene00013708	WBGene00009164
WBGene00000680	WBGene00019855	WBGene00009724	WBGene00009110	WBGene00013736	WBGene00001178	WBGene00013126	WBGene00019351	WBGene00014186
WBGene00014117	WBGene00044024	WBGene00015472	WBGene00021156	WBGene00017048	WBGene00007687	WBGene00002219	WBGene00022490	WBGene00001602
WBGene00021596	WBGene00013352	WBGene00012969	WBGene00003731	WBGene00022720	WBGene00019199	WBGene00000727	WBGene00010540	WBGene00012982
WBGene00011350	WBGene00014009	WBGene00020761	WBGene00016094	WBGene00003721	WBGene00000377	WBGene00012481	WBGene00019901	WBGene00007255
WBGene00011434	WBGene00013130	WBGene00003844	WBGene00007050	WBGene00019978	WBGene00006351	WBGene00002018	WBGene00008519	WBGene00003196
WBGene00010353	WBGene00045494	WBGene00017535	WBGene00014300	WBGene00019342	WBGene00001008	WBGene00020032	WBGene00044553	WBGene00015216
WBGene00020218	WBGene00020560	WBGene00018804	WBGene00009493	WBGene00006436	WBGene00010028	WBGene00001030	WBGene00000377	WBGene00004705
WBGene00010351	WBGene00009724	WBGene00013569	WBGene00007926	WBGene00000942	WBGene00004783	WBGene00001169	WBGene00018789	WBGene00000839
WBGene00004239	WBGene00018176	WBGene00011663	WBGene00044774	WBGene00003578	WBGene00019449	WBGene00015188	WBGene00003969	WBGene00011721
WBGene00000703	WBGene00011838	WBGene00021271	WBGene00008042	WBGene00017093	WBGene00016513	WBGene00007478	WBGene00013538	WBGene00006922
WBGene00007196	WBGene00002094	WBGene00017484	WBGene00002066	WBGene00077576	WBGene00006697	WBGene00003902	WBGene00010330	WBGene00010902
WBGene00010084	WBGene00022845	WBGene00002103	WBGene00003423	WBGene00004438	WBGene00021866	WBGene00009218	WBGene00006982	WBGene00002136
WBGene00004242	WBGene00001719	WBGene00012588	WBGene00000086	WBGene00014955	WBGene00015464	WBGene00000228	WBGene00007367	WBGene00044431
WBGene00000913	WBGene00016105	WBGene00016260	WBGene00009482	WBGene00004855	WBGene00000868	WBGene00010427	WBGene00016801	WBGene00003970
WBGene00006047	WBGene00017937	WBGene00012821	WBGene00020114	WBGene00020573	WBGene00011691	WBGene00006957	WBGene00001044	WBGene00003102
WBGene00011462	WBGene00000893	WBGene00012468	WBGene00017349	WBGene00016164	WBGene00007667	WBGene00002980	WBGene00007087	WBGene00019627
WBGene00008393	WBGene00021095	WBGene00000211	WBGene00003786	WBGene00003167	WBGene00007660	WBGene00022310	WBGene00012496	WBGene00003947
WBGene00003228	WBGene00016133	WBGene00001942	WBGene00015203	WBGene00004988	WBGene00006432	WBGene00013832	WBGene00013177	WBGene00002979
WBGene00018605	WBGene00013173	WBGene00011662	WBGene00010760	WBGene00008875	WBGene00001771	WBGene00002344	WBGene00022736	WBGene00006839
WBGene00022257	WBGene00022612	WBGene00010480	WBGene00023491	WBGene00002097	WBGene00000872	WBGene00006868	WBGene00020842	WBGene00000472
WBGene00017548	WBGene00007325	WBGene00018026	WBGene00003520	WBGene00001441	WBGene00020854	WBGene00013608	WBGene00002186	WBGene00014300
WBGene00011489	WBGene00018738	WBGene00012717	WBGene00004929	WBGene00011238	WBGene00010551	WBGene00007385	WBGene00022795	WBGene00013095
WBGene00020652	WBGene00013592	WBGene00020453	WBGene00022021	WBGene00010353	WBGene00006796	WBGene00006006	WBGene00003659	WBGene00008545
WBGene00003026	WBGene00044463	WBGene00006097	WBGene00015913	WBGene00002051	WBGene00010730	WBGene00006715	WBGene00010750	WBGene00021260
WBGene00012927	WBGene00012433	WBGene00045388	WBGene00011090	WBGene00018863	WBGene00006365	WBGene00013637	WBGene00015019	WBGene00198814
WBGene00044268	WBGene00009778	WBGene00016247	WBGene00004513	WBGene00011762	WBGene00010015	WBGene00020142	WBGene00013926	WBGene00009682
WBGene00011352	WBGene00175027	WBGene00020007	WBGene00015866	WBGene00007339	WBGene00010102	WBGene00001934	WBGene00009026	WBGene00011999
WBGene00016534	WBGene00017666	WBGene00018874	WBGene00009059	WBGene00004793	WBGene00001023	WBGene00002015	WBGene00015336	WBGene00006438
WBGene00017541	WBGene00018735	WBGene00011230	WBGene00012143	WBGene00003681	WBGene00002173	WBGene00015823	WBGene00045366	WBGene00011015
WBGene00012299	WBGene00001721	WBGene00008916	WBGene00019932	WBGene00011290	WBGene00018787	WBGene00010419	WBGene00009493	WBGene00000041
WBGene00044439	WBGene00001079	WBGene00013735	WBGene00008963	WBGene00000894	WBGene00019300	WBGene00011932	WBGene00009334	WBGene00003902
WBGene00000866	WBGene00012648	WBGene00000698	WBGene00020649	WBGene00011676	WBGene00009254	WBGene00001423	WBGene00019402	WBGene00044521
WBGene00009864	WBGene00018215	WBGene00016481	WBGene00007562	WBGene00009477	WBGene00022389	WBGene00044638	WBGene00014229	WBGene00001196
WBGene00012020	WBGene00020626	WBGene00018223	WBGene00002200	WBGene00003685	WBGene00002099	WBGene00004245	WBGene00004781	WBGene00011949
WBGene00012879	WBGene00008027	WBGene00017058	WBGene00022743	WBGene00050957	WBGene00009726	WBGene00014098	WBGene00012259	WBGene00013303
WBGene00001606	WBGene00013385	WBGene00050946	WBGene00010661	WBGene00006750	WBGene00021073	WBGene00000912	WBGene00000556	WBGene00020606
WBGene00000754	WBGene00004120	WBGene00001763	WBGene00018779	WBGene00012378	WBGene00017218	WBGene00000458	WBGene00023501	WBGene00018015
WBGene00016178	WBGene00011024	WBGene00001937	WBGene00012782	WBGene00017783	WBGene00003825	WBGene00001890	WBGene00022043	WBGene00003030
WBGene00011063	WBGene00016817	WBGene00018660	WBGene00006633	WBGene00000785	WBGene00015758	WBGene00004086	WBGene00013592	WBGene00016605
WBGene00044081	WBGene00044138	WBGene00017304	WBGene00013575	WBGene00000232	WBGene00003694	WBGene00006919	WBGene00044138	WBGene00007866
WBGene00003229	WBGene00001391	WBGene00077684	WBGene00004893	WBGene00003845	WBGene00009192	WBGene00001149	WBGene00000112	WBGene00001430
WBGene00045239	WBGene00016921	WBGene00194993	WBGene00001565	WBGene00007552	WBGene00008921	WBGene00000197	WBGene00006349	WBGene00001444
WBGene00016243	WBGene00018656	WBGene00010977	WBGene00003093	WBGene00013025	WBGene00000506	WBGene00007409	WBGene00014307	WBGene00013654
WBGene00021786	WBGene00000882	WBGene00015229	WBGene00018984	WBGene00000061	WBGene00015889	WBGene00000123	WBGene00018195	WBGene00001163
WBGene00000713	WBGene00004229	WBGene00013840	WBGene00021326	WBGene00007141	WBGene00044588	WBGene00004419	WBGene00022623	WBGene00021456
WBGene00008440	WBGene00022816	WBGene00010183	WBGene00021389	WBGene00011580	WBGene00007753	WBGene00010878	WBGene00015566	WBGene00010698
WBGene00017718	WBGene00018027	WBGene00011957	WBGene00015814	WBGene00006782	WBGene00017225	WBGene00004421	WBGene00006593	WBGene00010844
WBGene00007643	WBGene00010714	WBGene00021486	WBGene00001648	WBGene00077520	WBGene00006491	WBGene00014258	WBGene00010408	WBGene00000874
WBGene00000496	WBGene00009229	WBGene00044772	WBGene00004219	WBGene00016532	WBGene00002210	WBGene00007406	WBGene00017570	WBGene00001164
WBGene00006974	WBGene00011785	WBGene00014947	WBGene00002979	WBGene00005936	WBGene00000976	WBGene00017733	WBGene00003758	WBGene00005018
WBGene00018203	WBGene00044623	WBGene00045411	WBGene00006924	WBGene00017978	WBGene00015518	WBGene00000837	WBGene00007391	WBGene00007466
WBGene00003465	WBGene00018630	WBGene00045038	WBGene00015865	WBGene00006596	WBGene00044990	WBGene00003834	WBGene00008905	WBGene00017301
WBGene00000868	WBGene00006950	WBGene00011882	WBGene00017840	WBGene00016900	WBGene00077446	WBGene00020097	WBGene00000164	WBGene00007220
WBGene00001949	WBGene00045379	WBGene00018724	WBGene00009978	WBGene00004443	WBGene00004677	WBGene00009045	WBGene00004193	WBGene00012553
WBGene00001597	WBGene00012863	WBGene00016845	WBGene00019168	WBGene00021977	WBGene00021486	WBGene00017435	WBGene00011608	WBGene00008032
WBGene00003230	WBGene00011624	WBGene00008955	WBGene00003006	WBGene00010323	WBGene00017052	WBGene00000218	WBGene00019648	WBGene00004677
WBGene00013070	WBGene00001701	WBGene00010018	WBGene00018841	WBGene00009948	WBGene00007338	WBGene00000785	WBGene00020707	WBGene00004226
WBGene00021188	WBGene00012346	WBGene00011573	WBGene00004256	WBGene00019620	WBGene00001650	WBGene00011977	WBGene00001113	WBGene00020128
WBGene00000989	WBGene00017429	WBGene00016508	WBGene00022861	WBGene00010704	WBGene00021425	WBGene00022571	WBGene00011661	WBGene00021766
WBGene00012789	WBGene00011278	WBGene00003891	WBGene00022816	WBGene00003678	WBGene00008419	WBGene00023209	WBGene00012531	WBGene00004962
WBGene00000696	WBGene00007925	WBGene00016052	WBGene00008656	WBGene00020586	WBGene00021206	WBGene00002019	WBGene00003504	WBGene00003793
WBGene00021658	WBGene00010205	WBGene00012005	WBGene00018295	WBGene00019751	WBGene00004206	WBGene00000877	WBGene00022576	WBGene00009978
WBGene00045270	WBGene00011393	WBGene00003522	WBGene00004234	WBGene00019510	WBGene00010115	WBGene00004459	WBGene00044351	WBGene00009626
WBGene00021781	WBGene00017963	WBGene00017361	WBGene00019060	WBGene00008892	WBGene00003903	WBGene00022303	WBGene00007353	WBGene00016977
WBGene00022132	WBGene00010267	WBGene00009277	WBGene00013311	WBGene00015545	WBGene00007928	WBGene00045391	WBGene00010137	WBGene00016325
WBGene00008080	WBGene00008851	WBGene00016509	WBGene00003053	WBGene00077491	WBGene00022360	WBGene00201398	WBGene00044227	WBGene00021281
WBGene00016573	WBGene00013450	WBGene00044743	WBGene00019346	WBGene00006680	WBGene00007583	WBGene00019158	WBGene00007863	WBGene00010658
WBGene00009701	WBGene00013573	WBGene00013254	WBGene00010288	WBGene00000529	WBGene00017904	WBGene00021427	WBGene00001789	WBGene00044775
WBGene00020247	WBGene00007425	WBGene00023239	WBGene00016728	WBGene00009965	WBGene00017265	WBGene00022397	WBGene00014009	WBGene00000232
WBGene00008218	WBGene00015546	WBGene00008662	WBGene00008495	WBGene00012296	WBGene00006805	WBGene00021953	WBGene00007925	WBGene00019211
WBGene00008377	WBGene00009964	WBGene00023209	WBGene00000479	WBGene00010366	WBGene00007902	WBGene00014955	WBGene00017773	WBGene00020861
WBGene00006394	WBGene00000746	WBGene00011949	WBGene00006936	WBGene00011572	WBGene00003247	WBGene00002190	WBGene00011486	WBGene00011857
WBGene00009656	WBGene00008509	WBGene00018268	WBGene00010621	WBGene00044369	WBGene00003921	WBGene00019343	WBGene00004048	WBGene00001330
WBGene00008590	WBGene00017483	WBGene00020799	WBGene00010214	WBGene00007507	WBGene00000530	WBGene00045460	WBGene00019894	WBGene00009411
WBGene00044490	WBGene00044446	WBGene00010348	WBGene00013704	WBGene00019156	WBGene00004109	WBGene00004408	WBGene00017348	WBGene00000789
WBGene00014674	WBGene00001885	WBGene00012640	WBGene00003721	WBGene00009664	WBGene00001168	WBGene00016006	WBGene00018703	WBGene00016282
WBGene00003912	WBGene00044538	WBGene00009604	WBGene00013895	WBGene00021859	WBGene00000003	WBGene00000375	WBGene00003585	WBGene00020325
WBGene00009163	WBGene00008987	WBGene00008602	WBGene00017691	WBGene00010042	WBGene00012781	WBGene00012148	WBGene00014088	WBGene00022286
WBGene00021056	WBGene00009155	WBGene00019944	WBGene00022270	WBGene00006794	WBGene00015027	WBGene00003882	WBGene00003526	WBGene00000235
WBGene00003443	WBGene00007214	WBGene00008393	WBGene00010784	WBGene00023414	WBGene00001516	WBGene00006856	WBGene00008605	WBGene00016054
WBGene00001647	WBGene00011782	WBGene00010856	WBGene00015449	WBGene00005078	WBGene00022419	WBGene00010259	WBGene00045305	WBGene00018285
WBGene00000715	WBGene00000039	WBGene00011878	WBGene00010135	WBGene00014309	WBGene00011452	WBGene00012186	WBGene00021316	WBGene00019510
WBGene00017258	WBGene00013263	WBGene00000636	WBGene00003528	WBGene00006472	WBGene00007331	WBGene00017933	WBGene00020422	WBGene00044921
WBGene00008801	WBGene00001984	WBGene00044191	WBGene00000512	WBGene00001767	WBGene00017003	WBGene00010316	WBGene00011024	WBGene00023266
WBGene00044773	WBGene00016598	WBGene00017456	WBGene00006779	WBGene00043062	WBGene00000675	WBGene00003625	WBGene00012921	WBGene00002031
WBGene00021797	WBGene00008727	WBGene00021100	WBGene00015206	WBGene00022203	WBGene00022677	WBGene00003415	WBGene00013906	WBGene00020140
WBGene00019950	WBGene00011831	WBGene00015517	WBGene00002173	WBGene00009296	WBGene00020035	WBGene00016120	WBGene00045024	WBGene00003790
WBGene00012716	WBGene00015103	WBGene00017819	WBGene00013847	WBGene00010806	WBGene00017004	WBGene00007924	WBGene00021021	WBGene00006537
WBGene00021206	WBGene00007170	WBGene00019772	WBGene00011803	WBGene00003007	WBGene00010925	WBGene00004988	WBGene00012479	WBGene00044206
WBGene00009941	WBGene00022626	WBGene00020618	WBGene00007228	WBGene00019495	WBGene00013729	WBGene00044784	WBGene00003822	WBGene00002269
WBGene00003437	WBGene00020846	WBGene00044289	WBGene00003813	WBGene00020199	WBGene00020881	WBGene00010912	WBGene00015159	WBGene00009344
WBGene00021189	WBGene00011971	WBGene00006952	WBGene00011771	WBGene00006868	WBGene00018710	WBGene00011487	WBGene00006691	WBGene00019606
WBGene00002368	WBGene00044630	WBGene00010882	WBGene00019489	WBGene00002190	WBGene00004384	WBGene00004679	WBGene00004234	WBGene00009350
WBGene00008710	WBGene00008673	WBGene00001919	WBGene00010192	WBGene00010612	WBGene00009213	WBGene00017563	WBGene00003715	WBGene00015312
WBGene00019811	WBGene00009355	WBGene00010232	WBGene00006816	WBGene00011741	WBGene00020104	WBGene00007024	WBGene00007262	WBGene00015308
WBGene00016399	WBGene00022018	WBGene00009948	WBGene00002717	WBGene00010959	WBGene00010027	WBGene00004483	WBGene00003620	WBGene00016435
WBGene00004246	WBGene00000755	WBGene00010417	WBGene00001851	WBGene00044446	WBGene00077553	WBGene00022970	WBGene00022769	WBGene00021076
WBGene00007278	WBGene00012921	WBGene00012158	WBGene00001581	WBGene00015529	WBGene00021155	WBGene00044198	WBGene00003954	WBGene00007011
WBGene00014199	WBGene00020704	WBGene00017247	WBGene00003754	WBGene00020732	WBGene00016559	WBGene00001943	WBGene00017391	WBGene00001719
WBGene00020035	WBGene00008763	WBGene00001160	WBGene00008800	WBGene00007041	WBGene00003670	WBGene00003934	WBGene00007065	WBGene00000888
WBGene00000608	WBGene00013585	WBGene00011741	WBGene00009561	WBGene00021808	WBGene00016395	WBGene00009188	WBGene00008944	WBGene00001366
WBGene00001599	WBGene00012728	WBGene00012942	WBGene00006681	WBGene00008214	WBGene00020102	WBGene00001173	WBGene00000994	WBGene00019480
WBGene00044474	WBGene00000220	WBGene00043982	WBGene00019127	WBGene00010032	WBGene00017542	WBGene00016180	WBGene00007600	WBGene00013946
WBGene00045479	WBGene00000493	WBGene00005191	WBGene00010258	WBGene00006505	WBGene00000839	WBGene00012256	WBGene00008313	WBGene00002015
WBGene00000751	WBGene00003534	WBGene00077558	WBGene00007996	WBGene00044151	WBGene00045297	WBGene00004450	WBGene00077443	WBGene00016269
WBGene00003184	WBGene00021008	WBGene00019664	WBGene00009823	WBGene00044113	WBGene00003746	WBGene00006617	WBGene00006663	WBGene00001510
WBGene00001595	WBGene00008905	WBGene00019760	WBGene00004141	WBGene00010230	WBGene00021276	WBGene00004436	WBGene00009229	WBGene00021702
WBGene00016163	WBGene00016671	WBGene00006371	WBGene00001182	WBGene00020838	WBGene00001479	WBGene00016493	WBGene00003534	WBGene00021057
WBGene00000757	WBGene00015335	WBGene00014956	WBGene00000425	WBGene00018133	WBGene00004705	WBGene00019826	WBGene00016069	WBGene00004232
WBGene00016612	WBGene00000745	WBGene00019719	WBGene00018144	WBGene00021175	WBGene00016879	WBGene00000149	WBGene00012609	WBGene00009787
WBGene00011376	WBGene00015496	WBGene00020672	WBGene00019819	WBGene00014848	WBGene00011814	WBGene00000436	WBGene00000964	WBGene00002078
WBGene00018084	WBGene00019839	WBGene00016584	WBGene00003965	WBGene00011755	WBGene00003622	WBGene00022697	WBGene00014109	WBGene00001224
WBGene00004209	WBGene00011757	WBGene00044570	WBGene00018573	WBGene00016142	WBGene00077764	WBGene00009580	WBGene00044807	WBGene00004276
WBGene00022585	WBGene00019198	WBGene00022267	WBGene00019986	WBGene00008146	WBGene00012854	WBGene00002244	WBGene00016716	WBGene00043051
WBGene00007740	WBGene00016242	WBGene00000705	WBGene00010988	WBGene00018061	WBGene00013130	WBGene00021820	WBGene00009946	WBGene00044257
WBGene00011173	WBGene00012545	WBGene00013393	WBGene00003690	WBGene00004419	WBGene00044210	WBGene00000959	WBGene00013529	WBGene00044024
WBGene00011945	WBGene00017416	WBGene00017743	WBGene00008233	WBGene00045366	WBGene00013307	WBGene00018990	WBGene00016217	WBGene00008063
WBGene00020860	WBGene00019285	WBGene00002214	WBGene00008167	WBGene00045252	WBGene00015682	WBGene00003950	WBGene00014008	WBGene00012894
WBGene00009695	WBGene00004017	WBGene00011378	WBGene00010001	WBGene00006809	WBGene00000725	WBGene00006369	WBGene00010717	WBGene00008774
WBGene00007282	WBGene00004232	WBGene00011785	WBGene00019017	WBGene00012323	WBGene00007975	WBGene00013632	WBGene00045340	WBGene00019772
WBGene00008394	WBGene00018041	WBGene00044261	WBGene00004345	WBGene00004567	WBGene00001169	WBGene00000553	WBGene00007104	WBGene00004246
WBGene00007624	WBGene00011594	WBGene00014158	WBGene00003569	WBGene00004424	WBGene00008346	WBGene00004274	WBGene00013895	WBGene00000793
WBGene00017700	WBGene00009816	WBGene00007036	WBGene00004148	WBGene00009559	WBGene00022572	WBGene00012700	WBGene00013218	WBGene00001000
WBGene00011202	WBGene00015841	WBGene00045304	WBGene00001239	WBGene00000608	WBGene00006698	WBGene00006805	WBGene00005444	WBGene00013463
WBGene00009682	WBGene00044404	WBGene00002269	WBGene00012184	WBGene00001934	WBGene00001677	WBGene00004429	WBGene00002092	WBGene00003989
WBGene00014987	WBGene00016052	WBGene00022495	WBGene00002092	WBGene00012184	WBGene00006786	WBGene00004095	WBGene00009586	WBGene00008707
WBGene00017933	WBGene00020501	WBGene00010790	WBGene00044696	WBGene00020889	WBGene00003150	WBGene00004410	WBGene00017842	WBGene00010832
WBGene00007458	WBGene00009895	WBGene00008317	WBGene00000523	WBGene00010970	WBGene00003161	WBGene00016139	WBGene00017582	WBGene00021486
WBGene00045061	WBGene00019268	WBGene00020455	WBGene00004237	WBGene00007045	WBGene00009394	WBGene00022515	WBGene00008644	WBGene00015716
WBGene00004027	WBGene00016962	WBGene00044756	WBGene00020592	WBGene00009956	WBGene00010700	WBGene00006959	WBGene00008570	WBGene00001189
WBGene00010829	WBGene00020574	WBGene00013573	WBGene00012280	WBGene00001468	WBGene00003969	WBGene00002238	WBGene00012172	WBGene00003084
WBGene00044809	WBGene00015622	WBGene00044005	WBGene00010881	WBGene00006529	WBGene00021783	WBGene00011128	WBGene00003031	WBGene00001059
WBGene00021997	WBGene00045246	WBGene00006637	WBGene00013037	WBGene00020850	WBGene00007479	WBGene00001893	WBGene00001829	WBGene00003724
WBGene00022617	WBGene00004127	WBGene00022038	WBGene00009543	WBGene00022647	WBGene00012182	WBGene00006365	WBGene00013326	WBGene00003508
WBGene00019135	WBGene00009677	WBGene00001936	WBGene00000219	WBGene00020629	WBGene00001107	WBGene00004477	WBGene00006412	WBGene00015818
WBGene00003438	WBGene00001428	WBGene00009205	WBGene00004949	WBGene00007584	WBGene00013163	WBGene00019586	WBGene00018744	WBGene00045276
WBGene00003783	WBGene00008093	WBGene00016791	WBGene00009902	WBGene00008852	WBGene00010126	WBGene00006789	WBGene00015807	WBGene00017582
WBGene00012982	WBGene00018591	WBGene00008681	WBGene00006570	WBGene00022380	WBGene00000991	WBGene00016037	WBGene00011676	WBGene00002007
WBGene00015449	WBGene00020873	WBGene00010242	WBGene00011763	WBGene00000223	WBGene00006647	WBGene00004480	WBGene00016388	WBGene00022072
WBGene00011425	WBGene00010330	WBGene00005833	WBGene00001173	WBGene00012569	WBGene00003797	WBGene00010806	WBGene00017379	WBGene00015907
WBGene00020910	WBGene00008655	WBGene00022441	WBGene00002827	WBGene00019924	WBGene00018538	WBGene00007120	WBGene00017759	WBGene00009482
WBGene00045180	WBGene00016805	WBGene00009885	WBGene00000900	WBGene00021516	WBGene00000369	WBGene00006811	WBGene00007668	WBGene00002024
WBGene00013567	WBGene00021279	WBGene00021979	WBGene00003661	WBGene00019586	WBGene00004267	WBGene00001562	WBGene00009505	WBGene00004150
WBGene00017135	WBGene00011254	WBGene00016434	WBGene00018281	WBGene00015629	WBGene00022201	WBGene00021009	WBGene00004762	WBGene00009308
WBGene00022760	WBGene00010501	WBGene00004017	WBGene00021529	WBGene00014055	WBGene00019875	WBGene00004486	WBGene00016617	WBGene00020098
WBGene00013827	WBGene00011999	WBGene00021127	WBGene00010335	WBGene00015392	WBGene00022037	WBGene00012528	WBGene00006721	WBGene00004316
WBGene00007313	WBGene00000685	WBGene00014755	WBGene00008652	WBGene00021195	WBGene00003994	WBGene00013307	WBGene00003627	WBGene00003466
WBGene00003431	WBGene00012163	WBGene00012338	WBGene00000473	WBGene00020319	WBGene00022218	WBGene00045000	WBGene00003552	WBGene00019020
WBGene00020173	WBGene00009722	WBGene00018803	WBGene00012545	WBGene00018170	WBGene00013136	WBGene00016140	WBGene00015978	WBGene00003648
WBGene00017808	WBGene00044772	WBGene00012273	WBGene00006510	WBGene00018074	WBGene00007962	WBGene00009799	WBGene00008546	WBGene00001028
WBGene00011691	WBGene00021326	WBGene00017698	WBGene00018569	WBGene00015855	WBGene00019207	WBGene00004088	WBGene00015017	WBGene00019250
WBGene00013381	WBGene00007992	WBGene00000771	WBGene00011487	WBGene00044582	WBGene00000259	WBGene00004470	WBGene00021547	WBGene00001910
WBGene00006048	WBGene00018706	WBGene00011463	WBGene00021407	WBGene00006687	WBGene00013905	WBGene00003604	WBGene00020511	WBGene00001805
WBGene00003442	WBGene00009226	WBGene00012768	WBGene00016355	WBGene00011928	WBGene00019904	WBGene00002077	WBGene00016767	WBGene00000774
WBGene00006977	WBGene00022160	WBGene00007898	WBGene00009027	WBGene00011808	WBGene00017234	WBGene00009692	WBGene00008819	WBGene00003759
WBGene00009549	WBGene00022445	WBGene00011039	WBGene00020693	WBGene00015500	WBGene00006219	WBGene00001025	WBGene00012324	WBGene00002152
WBGene00003466	WBGene00017970	WBGene00194926	WBGene00003477	WBGene00010991	WBGene00009467	WBGene00019205	WBGene00020197	WBGene00000719
WBGene00003456	WBGene00000606	WBGene00007216	WBGene00011953	WBGene00004346	WBGene00022091	WBGene00005191	WBGene00018599	WBGene00008565
WBGene00021500	WBGene00014047	WBGene00015210	WBGene00001099	WBGene00016469	WBGene00014145	WBGene00016995	WBGene00015044	WBGene00011216
WBGene00016896	WBGene00007141	WBGene00007966	WBGene00045275	WBGene00014300	WBGene00008402	WBGene00004053	WBGene00077525	WBGene00003994
WBGene00016291	WBGene00005018	WBGene00008389	WBGene00020920	WBGene00002146	WBGene00000035	WBGene00020110	WBGene00012326	WBGene00016321
WBGene00003183	WBGene00019112	WBGene00008313	WBGene00022518	WBGene00043060	WBGene00018099	WBGene00021281	WBGene00003443	WBGene00004988
WBGene00009017	WBGene00014094	WBGene00012593	WBGene00002146	WBGene00017485	WBGene00018788	WBGene00016073	WBGene00008953	WBGene00045056
WBGene00015890	WBGene00015218	WBGene00011508	WBGene00015336	WBGene00015268	WBGene00007698	WBGene00016616	WBGene00013360	WBGene00009660
WBGene00019254	WBGene00009904	WBGene00011077	WBGene00011755	WBGene00001167	WBGene00018522	WBGene00020629	WBGene00020449	WBGene00009259
WBGene00011134	WBGene00003768	WBGene00020585	WBGene00001029	WBGene00019841	WBGene00044183	WBGene00023239	WBGene00008436	WBGene00006402
WBGene00010136	WBGene00004134	WBGene00010484	WBGene00020051	WBGene00016355	WBGene00018893	WBGene00011273	WBGene00019537	WBGene00008863
WBGene00009324	WBGene00044206	WBGene00002050	WBGene00020280	WBGene00022970	WBGene00000031	WBGene00015066	WBGene00015291	WBGene00006626
WBGene00010036	WBGene00007806	WBGene00015278	WBGene00006436	WBGene00000901	WBGene00006565	WBGene00021294	WBGene00021783	WBGene00015011
WBGene00006562	WBGene00007177	WBGene00004092	WBGene00017430	WBGene00018295	WBGene00010681	WBGene00004454	WBGene00013839	WBGene00019131
WBGene00016501	WBGene00003473	WBGene00020341	WBGene00001591	WBGene00003099	WBGene00004302	WBGene00004360	WBGene00004416	WBGene00008515
WBGene00007578	WBGene00008390	WBGene00000903	WBGene00011681	WBGene00009236	WBGene00006779	WBGene00022037	WBGene00017663	WBGene00017752
WBGene00006943	WBGene00000778	WBGene00010831	WBGene00044021	WBGene00003766	WBGene00010839	WBGene00021351	WBGene00003068	WBGene00045403
WBGene00000712	WBGene00001429	WBGene00008575	WBGene00012035	WBGene00020128	WBGene00014771	WBGene00018037	WBGene00017137	WBGene00008554
WBGene00003444	WBGene00015298	WBGene00007303	WBGene00006713	WBGene00017354	WBGene00018857	WBGene00008920	WBGene00013882	WBGene00008748
WBGene00001023	WBGene00015453	WBGene00043279	WBGene00015334	WBGene00013840	WBGene00019025	WBGene00019209	WBGene00020893	WBGene00001149
WBGene00045488	WBGene00015135	WBGene00015843	WBGene00004257	WBGene00008433	WBGene00018238	WBGene00017816	WBGene00010944	WBGene00007110
WBGene00003864	WBGene00003523	WBGene00004276	WBGene00002123	WBGene00021070	WBGene00021775	WBGene00014069	WBGene00008412	WBGene00011663
WBGene00021012	WBGene00016483	WBGene00010196	WBGene00003765	WBGene00009069	WBGene00018267	WBGene00007463	WBGene00019720	WBGene00004300
WBGene00013777	WBGene00011836	WBGene00001913	WBGene00020322	WBGene00019763	WBGene00004703	WBGene00018782	WBGene00044489	WBGene00017968
WBGene00020987	WBGene00044109	WBGene00011435	WBGene00002105	WBGene00014093	WBGene00007666	WBGene00016485	WBGene00017048	WBGene00009889
WBGene00003469	WBGene00000631	WBGene00009820	WBGene00012793	WBGene00008152	WBGene00045396	WBGene00015058	WBGene00022720	WBGene00008505
WBGene00004163	WBGene00008496	WBGene00016574	WBGene00020566	WBGene00015511	WBGene00020094	WBGene00000065	WBGene00003721	WBGene00015392
WBGene00022622	WBGene00016484	WBGene00019304	WBGene00003846	WBGene00016620	WBGene00022101	WBGene00006439	WBGene00004369	WBGene00017687
WBGene00014915	WBGene00022747	WBGene00000623	WBGene00001709	WBGene00044291	WBGene00020717	WBGene00006699	WBGene00023407	WBGene00006915
WBGene00013862	WBGene00013171	WBGene00013297	WBGene00002097	WBGene00007462	WBGene00013002	WBGene00001794	WBGene00004122	WBGene00016511
WBGene00021207	WBGene00000697	WBGene00019279	WBGene00009142	WBGene00007980	WBGene00016483	WBGene00010842	WBGene00003044	WBGene00012163
WBGene00015698	WBGene00010291	WBGene00001044	WBGene00077764	WBGene00003173	WBGene00006630	WBGene00002242	WBGene00077446	WBGene00004131
WBGene00004798	WBGene00044641	WBGene00015788	WBGene00020263	WBGene00045050	WBGene00021249	WBGene00018572	WBGene00000747	WBGene00017300
WBGene00007380	WBGene00020618	WBGene00020014	WBGene00007823	WBGene00018256	WBGene00003776	WBGene00009319	WBGene00019113	WBGene00021016
WBGene00017875	WBGene00000397	WBGene00004136	WBGene00008265	WBGene00044701	WBGene00008750	WBGene00018519	WBGene00017795	WBGene00016657
WBGene00043743	WBGene00017052	WBGene00016265	WBGene00001055	WBGene00044243	WBGene00003134	WBGene00000915	WBGene00021974	WBGene00013308
WBGene00018631	WBGene00020396	WBGene00022472	WBGene00022231	WBGene00004469	WBGene00017085	WBGene00004495	WBGene00011198	WBGene00011240
WBGene00010933	WBGene00044663	WBGene00022522	WBGene00017487	WBGene00010859	WBGene00022306	WBGene00010736	WBGene00013877	WBGene00007224
WBGene00003467	WBGene00014008	WBGene00018154	WBGene00004224	WBGene00011215	WBGene00019861	WBGene00004434	WBGene00013171	WBGene00012296
WBGene00003430	WBGene00016217	WBGene00077443	WBGene00004060	WBGene00013415	WBGene00009983	WBGene00010957	WBGene00013084	WBGene00009617
WBGene00003463	WBGene00013387	WBGene00019520	WBGene00020380	WBGene00044323	WBGene00021733	WBGene00018268	WBGene00000235	WBGene00003615
WBGene00003540	WBGene00001633	WBGene00018705	WBGene00015695	WBGene00043998	WBGene00012670	WBGene00004452	WBGene00020383	WBGene00014826
WBGene00003449	WBGene00006598	WBGene00022198	WBGene00001994	WBGene00044341	WBGene00011318	WBGene00012122	WBGene00016316	WBGene00003982
WBGene00004909	WBGene00020571	WBGene00009778	WBGene00014294	WBGene00020208	WBGene00044746	WBGene00003792	WBGene00077520	WBGene00012277
WBGene00020394	WBGene00003104	WBGene00008852	WBGene00000845	WBGene00020863	WBGene00044758	WBGene00019489	WBGene00018732	WBGene00019516
WBGene00003432	WBGene00003879	WBGene00045060	WBGene00008921	WBGene00013154	WBGene00013727	WBGene00014095	WBGene00019816	WBGene00013248
WBGene00012925	WBGene00011530	WBGene00044662	WBGene00003609	WBGene00018261	WBGene00021224	WBGene00020700	WBGene00001973	WBGene00044912
WBGene00000682	WBGene00010742	WBGene00022445	WBGene00009977	WBGene00002078	WBGene00002983	WBGene00019301	WBGene00021739	WBGene00004432
WBGene00003906	WBGene00019761	WBGene00001771	WBGene00016641	WBGene00001426	WBGene00006444	WBGene00044916	WBGene00021440	WBGene00015052
WBGene00018250	WBGene00015153	WBGene00018842	WBGene00019816	WBGene00017530	WBGene00013482	WBGene00001000	WBGene00014054	WBGene00008352
WBGene00003987	WBGene00020741	WBGene00016193	WBGene00016888	WBGene00016036	WBGene00013275	WBGene00016532	WBGene00019830	WBGene00008711
WBGene00018531	WBGene00020554	WBGene00020869	WBGene00015965	WBGene00008116	WBGene00008234	WBGene00004273	WBGene00013027	WBGene00016530
WBGene00016434	WBGene00010345	WBGene00017258	WBGene00015783	WBGene00010288	WBGene00014981	WBGene00009069	WBGene00003578	WBGene00044374
WBGene00009626	WBGene00004992	WBGene00013839	WBGene00022788	WBGene00001794	WBGene00000746	WBGene00001851	WBGene00017093	WBGene00010148
WBGene00002221	WBGene00004104	WBGene00020596	WBGene00019481	WBGene00017015	WBGene00013270	WBGene00007487	WBGene00021371	WBGene00045316
WBGene00010633	WBGene00000853	WBGene00002087	WBGene00003995	WBGene00010344	WBGene00001563	WBGene00002191	WBGene00077576	WBGene00010465
WBGene00012880	WBGene00000626	WBGene00044410	WBGene00009891	WBGene00009777	WBGene00002207	WBGene00022089	WBGene00012221	WBGene00007186
WBGene00020684	WBGene00007233	WBGene00014308	WBGene00022281	WBGene00002065	WBGene00015693	WBGene00012204	WBGene00006804	WBGene00000620
WBGene00007757	WBGene00008512	WBGene00044166	WBGene00016659	WBGene00003842	WBGene00045507	WBGene00009267	WBGene00020573	WBGene00022810
WBGene00009948	WBGene00010222	WBGene00000780	WBGene00010284	WBGene00020967	WBGene00020678	WBGene00004767	WBGene00010437	WBGene00007461
WBGene00009374	WBGene00001067	WBGene00000617	WBGene00022855	WBGene00020435	WBGene00018154	WBGene00004453	WBGene00020057	WBGene00010167
WBGene00012294	WBGene00015510	WBGene00022494	WBGene00000514	WBGene00018135	WBGene00019211	WBGene00009740	WBGene00013232	WBGene00007045
WBGene00012589	WBGene00018487	WBGene00022725	WBGene00008273	WBGene00015593	WBGene00012279	WBGene00004506	WBGene00016164	WBGene00016048
WBGene00019920	WBGene00016180	WBGene00021037	WBGene00003014	WBGene00000770	WBGene00013840	WBGene00004491	WBGene00015866	WBGene00013758
WBGene00004208	WBGene00009818	WBGene00013556	WBGene00017350	WBGene00008602	WBGene00017285	WBGene00019032	WBGene00021812	WBGene00003170
WBGene00007649	WBGene00017303	WBGene00015776	WBGene00000981	WBGene00015943	WBGene00044903	WBGene00011835	WBGene00013080	WBGene00022857
WBGene00016632	WBGene00018744	WBGene00077453	WBGene00009943	WBGene00006193	WBGene00021396	WBGene00011846	WBGene00018346	WBGene00015002
WBGene00003434	WBGene00022440	WBGene00022440	WBGene00002077	WBGene00014472	WBGene00012908	WBGene00013891	WBGene00003167	WBGene00015083
WBGene00008381	WBGene00020343	WBGene00008770	WBGene00003764	WBGene00001808	WBGene00003837	WBGene00018814	WBGene00020158	WBGene00019435
WBGene00009457	WBGene00022627	WBGene00018658	WBGene00019466	WBGene00018502	WBGene00021156	WBGene00003159	WBGene00021757	WBGene00010968
WBGene00003452	WBGene00000683	WBGene00044554	WBGene00004739	WBGene00012097	WBGene00002006	WBGene00017778	WBGene00008875	WBGene00000163
WBGene00018840	WBGene00001073	WBGene00004434	WBGene00017463	WBGene00018675	WBGene00001999	WBGene00007071	WBGene00002097	WBGene00006754
WBGene00000133	WBGene00023460	WBGene00017074	WBGene00000083	WBGene00006459	WBGene00022329	WBGene00000479	WBGene00011864	WBGene00014093
WBGene00006051	WBGene00001500	WBGene00009702	WBGene00004134	WBGene00003698	WBGene00022679	WBGene00004258	WBGene00006718	WBGene00001491
WBGene00022305	WBGene00022680	WBGene00015661	WBGene00011381	WBGene00017578	WBGene00006514	WBGene00001974	WBGene00001989	WBGene00011887
WBGene00007978	WBGene00015593	WBGene00009101	WBGene00020554	WBGene00011164	WBGene00021731	WBGene00000894	WBGene00018215	WBGene00012443
WBGene00022652	WBGene00044374	WBGene00021526	WBGene00016004	WBGene00002010	WBGene00016803	WBGene00000802	WBGene00019813	WBGene00017179
WBGene00003433	WBGene00009356	WBGene00011841	WBGene00017745	WBGene00020689	WBGene00012663	WBGene00022336	WBGene00019466	WBGene00020369
WBGene00006492	WBGene00020676	WBGene00012980	WBGene00016535	WBGene00018926	WBGene00045404	WBGene00019540	WBGene00011238	WBGene00007940
WBGene00018013	WBGene00001626	WBGene00001069	WBGene00014989	WBGene00020696	WBGene00015262	WBGene00044458	WBGene00008720	WBGene00000121
WBGene00045211	WBGene00001059	WBGene00018519	WBGene00009023	WBGene00016322	WBGene00007711	WBGene00015339	WBGene00010353	WBGene00003010
WBGene00007507	WBGene00045481	WBGene00007525	WBGene00003612	WBGene00003644	WBGene00009440	WBGene00023452	WBGene00000840	WBGene00019279
WBGene00001683	WBGene00016625	WBGene00001932	WBGene00010419	WBGene00012689	WBGene00017451	WBGene00018285	WBGene00000224	WBGene00011956
WBGene00013290	WBGene00021641	WBGene00021104	WBGene00016907	WBGene00016807	WBGene00004859	WBGene00007007	WBGene00019301	WBGene00010419
WBGene00006440	WBGene00015216	WBGene00007234	WBGene00010963	WBGene00003838	WBGene00007717	WBGene00001820	WBGene00004229	WBGene00021112
WBGene00007632	WBGene00018227	WBGene00019831	WBGene00022420	WBGene00003429	WBGene00004234	WBGene00001329	WBGene00013719	WBGene00004909
WBGene00014158	WBGene00018713	WBGene00007902	WBGene00006474	WBGene00015388	WBGene00006416	WBGene00010556	WBGene00009189	WBGene00007789
WBGene00019540	WBGene00044797	WBGene00008377	WBGene00008610	WBGene00045193	WBGene00013484	WBGene00000252	WBGene00006765	WBGene00004488
WBGene00003470	WBGene00005652	WBGene00001072	WBGene00000003	WBGene00000902	WBGene00009866	WBGene00004425	WBGene00018533	WBGene00015887
WBGene00000865	WBGene00020672	WBGene00015851	WBGene00011400	WBGene00007823	WBGene00018804	WBGene00011938	WBGene00011253	WBGene00017168
WBGene00004086	WBGene00002983	WBGene00016573	WBGene00004218	WBGene00006700	WBGene00001411	WBGene00016458	WBGene00011705	WBGene00018158
WBGene00044018	WBGene00021915	WBGene00010481	WBGene00000691	WBGene00016054	WBGene00023482	WBGene00010337	WBGene00002051	WBGene00022473
WBGene00006050	WBGene00009723	WBGene00018927	WBGene00018356	WBGene00044444	WBGene00001258	WBGene00004472	WBGene00016645	WBGene00009254
WBGene00011625	WBGene00019609	WBGene00011083	WBGene00004395	WBGene00018859	WBGene00021464	WBGene00000890	WBGene00018327	WBGene00007965
WBGene00018416	WBGene00012796	WBGene00044644	WBGene00010350	WBGene00002297	WBGene00016376	WBGene00007022	WBGene00022484	WBGene00001090
WBGene00045419	WBGene00001074	WBGene00015386	WBGene00004126	WBGene00018222	WBGene00010003	WBGene00007696	WBGene00018863	WBGene00016289
WBGene00000397	WBGene00021300	WBGene00018590	WBGene00018152	WBGene00001518	WBGene00015245	WBGene00007952	WBGene00020766	WBGene00020300
WBGene00010064	WBGene00001570	WBGene00018062	WBGene00010525	WBGene00000293	WBGene00020029	WBGene00020088	WBGene00011671	WBGene00001704
WBGene00019507	WBGene00020329	WBGene00015925	WBGene00006363	WBGene00007761	WBGene00010468	WBGene00008750	WBGene00011762	WBGene00002065
WBGene00014239	WBGene00009653	WBGene00010100	WBGene00012186	WBGene00016563	WBGene00019072	WBGene00000691	WBGene00020014	WBGene00022585
WBGene00003435	WBGene00004230	WBGene00000707	WBGene00006921	WBGene00000498	WBGene00010135	WBGene00006727	WBGene00001444	WBGene00003939
WBGene00022706	WBGene00003071	WBGene00000254	WBGene00011352	WBGene00007224	WBGene00009515	WBGene00001940	WBGene00003119	WBGene00020453
WBGene00012171	WBGene00014046	WBGene00007007	WBGene00006066	WBGene00016885	WBGene00015646	WBGene00000612	WBGene00007339	WBGene00043060
WBGene00017696	WBGene00019597	WBGene00010439	WBGene00003007	WBGene00018792	WBGene00017166	WBGene00022880	WBGene00011802	WBGene00007740
WBGene00015061	WBGene00001389	WBGene00044686	WBGene00007959	WBGene00021968	WBGene00003773	WBGene00004488	WBGene00004793	WBGene00004831
WBGene00004392	WBGene00013965	WBGene00022307	WBGene00007536	WBGene00019468	WBGene00006508	WBGene00011345	WBGene00022774	WBGene00016900
WBGene00009048	WBGene00003075	WBGene00017666	WBGene00016423	WBGene00014673	WBGene00001335	WBGene00020435	WBGene00006983	WBGene00044421
WBGene00007601	WBGene00000902	WBGene00013043	WBGene00010296	WBGene00001992	WBGene00017419	WBGene00010280	WBGene00003681	WBGene00009239
WBGene00014667	WBGene00003553	WBGene00013647	WBGene00003162	WBGene00016140	WBGene00009796	WBGene00022580	WBGene00022103	WBGene00006840
WBGene00010599	WBGene00003533	WBGene00008708	WBGene00002081	WBGene00010079	WBGene00022204	WBGene00014666	WBGene00019272	WBGene00016407
WBGene00003468	WBGene00021583	WBGene00018398	WBGene00022103	WBGene00011218	WBGene00004908	WBGene00004475	WBGene00021639	WBGene00021286
WBGene00014675	WBGene00001976	WBGene00019240	WBGene00020846	WBGene00009221	WBGene00019771	WBGene00002059	WBGene00007197	WBGene00004326
WBGene00013138	WBGene00010505	WBGene00011266	WBGene00018386	WBGene00004677	WBGene00016614	WBGene00006499	WBGene00003588	WBGene00008114
WBGene00003457	WBGene00000665	WBGene00019280	WBGene00008033	WBGene00009473	WBGene00014261	WBGene00010809	WBGene00007270	WBGene00006212
WBGene00007674	WBGene00000990	WBGene00001434	WBGene00003068	WBGene00006661	WBGene00008862	WBGene00000786	WBGene00003136	WBGene00000801
WBGene00008660	WBGene00021309	WBGene00003534	WBGene00011723	WBGene00007446	WBGene00019521	WBGene00004075	WBGene00043057	WBGene00011020
WBGene00001102	WBGene00018535	WBGene00009824	WBGene00008548	WBGene00018166	WBGene00000092	WBGene00016203	WBGene00001007	WBGene00013242
WBGene00003448	WBGene00018682	WBGene00003743	WBGene00006382	WBGene00015227	WBGene00007216	WBGene00008741	WBGene00011290	WBGene00003369
WBGene00012115	WBGene00015442	WBGene00019112	WBGene00004038	WBGene00016707	WBGene00002251	WBGene00001038	WBGene00016158	WBGene00020526
WBGene00015467	WBGene00007240	WBGene00015878	WBGene00009653	WBGene00011624	WBGene00012337	WBGene00023520	WBGene00017832	WBGene00010928
WBGene00002226	WBGene00009528	WBGene00020571	WBGene00043097	WBGene00019521	WBGene00022710	WBGene00016235	WBGene00000815	WBGene00006750
WBGene00000473	WBGene00008290	WBGene00044438	WBGene00000017	WBGene00008566	WBGene00006372	WBGene00001497	WBGene00012158	WBGene00001915
WBGene00018991	WBGene00007343	WBGene00012512	WBGene00011418	WBGene00044776	WBGene00044770	WBGene00020040	WBGene00000280	WBGene00002061
WBGene00002225	WBGene00022597	WBGene00001885	WBGene00013740	WBGene00004045	WBGene00008577	WBGene00022114	WBGene00014168	WBGene00006619
WBGene00003462	WBGene00004115	WBGene00001890	WBGene00006783	WBGene00010184	WBGene00008850	WBGene00006352	WBGene00016918	WBGene00015511
WBGene00022877	WBGene00013621	WBGene00001071	WBGene00007474	WBGene00013904	WBGene00008970	WBGene00006728	WBGene00000253	WBGene00009888
WBGene00022854	WBGene00011850	WBGene00004992	WBGene00004622	WBGene00044617	WBGene00010908	WBGene00009219	WBGene00004508	WBGene00014941
WBGene00000657	WBGene00013289	WBGene00016627	WBGene00015580	WBGene00011285	WBGene00021704	WBGene00000499	WBGene00045507	WBGene00006055
WBGene00015696	WBGene00013884	WBGene00013381	WBGene00010961	WBGene00010743	WBGene00011673	WBGene00018984	WBGene00020301	WBGene00002245
WBGene00003429	WBGene00009573	WBGene00020722	WBGene00003729	WBGene00015030	WBGene00017087	WBGene00017978	WBGene00001514	WBGene00000741
WBGene00045105	WBGene00017807	WBGene00016677	WBGene00007424	WBGene00009016	WBGene00044134	WBGene00004484	WBGene00023486	WBGene00015706
WBGene00008385	WBGene00020983	WBGene00016788	WBGene00011326	WBGene00007682	WBGene00022034	WBGene00021697	WBGene00007599	WBGene00021640
WBGene00011790	WBGene00016259	WBGene00018989	WBGene00003726	WBGene00019410	WBGene00012468	WBGene00004315	WBGene00044221	WBGene00001759
WBGene00020219	WBGene00016273	WBGene00004495	WBGene00004127	WBGene00022235	WBGene00011522	WBGene00017760	WBGene00014730	WBGene00002110
WBGene00003450	WBGene00016094	WBGene00001425	WBGene00020553	WBGene00020616	WBGene00016603	WBGene00017834	WBGene00050957	WBGene00015297
WBGene00021898	WBGene00004231	WBGene00016843	WBGene00016067	WBGene00009884	WBGene00019724	WBGene00007352	WBGene00006750	WBGene00001776
WBGene00017452	WBGene00009899	WBGene00000611	WBGene00022010	WBGene00021109	WBGene00044191	WBGene00003150	WBGene00009162	WBGene00018043
WBGene00013657	WBGene00000705	WBGene00018602	WBGene00011441	WBGene00006393	WBGene00013766	WBGene00000044	WBGene00002116	WBGene00011388
WBGene00005421	WBGene00001506	WBGene00014811	WBGene00010123	WBGene00020373	WBGene00002116	WBGene00007756	WBGene00001066	WBGene00004320
WBGene00011834	WBGene00043297	WBGene00011040	WBGene00001089	WBGene00008099	WBGene00010127	WBGene00013244	WBGene00001387	WBGene00050914
WBGene00014665	WBGene00011285	WBGene00000680	WBGene00007267	WBGene00011469	WBGene00005101	WBGene00012925	WBGene00003887	WBGene00010712
WBGene00019189	WBGene00007916	WBGene00007856	WBGene00015019	WBGene00010419	WBGene00006053	WBGene00015061	WBGene00012378	WBGene00011322
WBGene00022074	WBGene00017379	WBGene00016180	WBGene00017082	WBGene00009604	WBGene00007992	WBGene00010784	WBGene00016762	WBGene00003002
WBGene00013956	WBGene00003525	WBGene00015352	WBGene00019225	WBGene00016094	WBGene00001189	WBGene00004473	WBGene00018724	WBGene00019820
WBGene00016351	WBGene00001066	WBGene00010931	WBGene00008978	WBGene00007951	WBGene00017968	WBGene00021644	WBGene00021336	WBGene00077437
WBGene00020144	WBGene00044719	WBGene00019888	WBGene00000552	WBGene00006779	WBGene00004218	WBGene00004438	WBGene00020284	WBGene00015684
WBGene00008780	WBGene00021407	WBGene00007225	WBGene00013340	WBGene00017424	WBGene00010746	WBGene00044030	WBGene00044646	WBGene00008169
WBGene00013610	WBGene00011220	WBGene00006791	WBGene00003996	WBGene00017580	WBGene00018652	WBGene00000419	WBGene00015818	WBGene00020672
WBGene00009005	WBGene00001877	WBGene00004270	WBGene00020540	WBGene00020282	WBGene00010125	WBGene00001989	WBGene00002182	WBGene00017757
WBGene00007794	WBGene00018113	WBGene00014472	WBGene00015935	WBGene00022037	WBGene00019673	WBGene00010564	WBGene00018590	WBGene00017916
WBGene00021620	WBGene00011135	WBGene00077636	WBGene00018520	WBGene00012880	WBGene00022058	WBGene00003893	WBGene00007047	WBGene00006805
WBGene00021594	WBGene00017783	WBGene00020260	WBGene00019738	WBGene00003170	WBGene00021421	WBGene00002010	WBGene00017783	WBGene00011143
WBGene00018994	WBGene00010790	WBGene00008343	WBGene00000198	WBGene00015883	WBGene00004030	WBGene00023159	WBGene00002999	WBGene00009706
WBGene00008529	WBGene00011321	WBGene00012337	WBGene00000739	WBGene00011425	WBGene00001194	WBGene00000040	WBGene00000464	WBGene00003952
WBGene00011980	WBGene00001575	WBGene00016576	WBGene00004120	WBGene00010247	WBGene00021995	WBGene00000833	WBGene00013302	WBGene00008411
WBGene00019628	WBGene00000748	WBGene00015014	WBGene00006373	WBGene00020465	WBGene00022495	WBGene00044204	WBGene00003805	WBGene00007999
WBGene00010598	WBGene00011888	WBGene00019006	WBGene00000229	WBGene00013290	WBGene00009135	WBGene00045322	WBGene00000232	WBGene00077761
WBGene00007308	WBGene00015199	WBGene00013094	WBGene00010117	WBGene00013597	WBGene00003224	WBGene00003657	WBGene00013366	WBGene00010700
WBGene00013337	WBGene00016845	WBGene00044513	WBGene00017417	WBGene00010928	WBGene00045401	WBGene00000140	WBGene00008967	WBGene00014119
WBGene00015987	WBGene00013637	WBGene00008355	WBGene00000995	WBGene00020691	WBGene00001448	WBGene00010790	WBGene00003845	WBGene00018173
WBGene00012435	WBGene00003915	WBGene00001444	WBGene00008999	WBGene00007717	WBGene00006737	WBGene00003072	WBGene00019963	WBGene00016115
WBGene00022875	WBGene00011796	WBGene00004169	WBGene00000106	WBGene00000023	WBGene00016735	WBGene00013340	WBGene00011437	WBGene00016582
WBGene00020350	WBGene00000968	WBGene00012635	WBGene00004187	WBGene00004779	WBGene00004416	WBGene00015464	WBGene00007552	WBGene00002201
WBGene00012781	WBGene00044201	WBGene00009729	WBGene00013668	WBGene00019732	WBGene00015492	WBGene00020282	WBGene00013231	WBGene00001994
WBGene00015386	WBGene00021436	WBGene00014996	WBGene00017313	WBGene00017151	WBGene00001949	WBGene00000696	WBGene00017595	WBGene00021981
WBGene00007301	WBGene00001858	WBGene00018795	WBGene00016095	WBGene00004972	WBGene00044811	WBGene00017969	WBGene00022219	WBGene00009243
WBGene00016566	WBGene00000556	WBGene00021864	WBGene00000741	WBGene00015281	WBGene00018171	WBGene00021831	WBGene00009103	WBGene00021661
WBGene00009203	WBGene00019236	WBGene00013610	WBGene00016174	WBGene00004965	WBGene00001955	WBGene00000740	WBGene00021492	WBGene00013860
WBGene00002229	WBGene00016429	WBGene00001749	WBGene00019148	WBGene00018175	WBGene00044533	WBGene00014294	WBGene00006432	WBGene00009337
WBGene00016742	WBGene00019973	WBGene00019730	WBGene00010137	WBGene00015210	WBGene00021852	WBGene00000369	WBGene00008332	WBGene00011385
WBGene00044122	WBGene00010566	WBGene00010019	WBGene00015532	WBGene00005191	WBGene00016789	WBGene00019819	WBGene00022176	WBGene00006913
WBGene00006053	WBGene00009720	WBGene00003861	WBGene00003916	WBGene00013785	WBGene00021563	WBGene00012031	WBGene00004050	WBGene00019063
WBGene00017836	WBGene00044297	WBGene00016276	WBGene00004059	WBGene00023431	WBGene00013379	WBGene00002990	WBGene00002180	WBGene00011737
WBGene00199066	WBGene00008222	WBGene00016461	WBGene00019234	WBGene00007610	WBGene00003057	WBGene00004440	WBGene00015210	WBGene00017748
WBGene00009446	WBGene00018829	WBGene00000904	WBGene00016117	WBGene00000915	WBGene00012607	WBGene00004974	WBGene00006978	WBGene00001955
WBGene00015665	WBGene00012777	WBGene00007196	WBGene00008732	WBGene00017812	WBGene00008584	WBGene00005110	WBGene00009109	WBGene00016118
WBGene00011176	WBGene00020855	WBGene00012566	WBGene00020160	WBGene00019408	WBGene00006439	WBGene00017830	WBGene00019862	WBGene00018984
WBGene00008219	WBGene00007324	WBGene00010330	WBGene00000912	WBGene00007169	WBGene00000701	WBGene00022201	WBGene00012664	WBGene00006530
WBGene00016058	WBGene00019278	WBGene00016483	WBGene00016868	WBGene00007795	WBGene00045048	WBGene00012166	WBGene00000061	WBGene00009223
WBGene00043147	WBGene00001854	WBGene00007419	WBGene00000164	WBGene00044406	WBGene00022281	WBGene00012354	WBGene00007141	WBGene00006601
WBGene00022699	WBGene00016891	WBGene00001909	WBGene00012530	WBGene00022369	WBGene00003086	WBGene00044548	WBGene00011580	WBGene00012939
WBGene00004966	WBGene00009395	WBGene00020270	WBGene00018193	WBGene00020833	WBGene00003090	WBGene00004478	WBGene00004068	WBGene00010019
WBGene00010263	WBGene00012396	WBGene00019361	WBGene00016664	WBGene00019607	WBGene00021821	WBGene00002068	WBGene00000146	WBGene00000114
WBGene00017015	WBGene00011733	WBGene00001908	WBGene00017560	WBGene00009018	WBGene00009245	WBGene00014454	WBGene00006782	WBGene00005141
WBGene00013696	WBGene00022146	WBGene00011008	WBGene00018740	WBGene00003183	WBGene00011605	WBGene00022500	WBGene00014826	WBGene00007476
WBGene00022532	WBGene00000615	WBGene00007704	WBGene00010749	WBGene00008089	WBGene00020670	WBGene00004417	WBGene00021659	WBGene00016788
WBGene00010621	WBGene00016196	WBGene00023458	WBGene00000939	WBGene00175030	WBGene00004398	WBGene00020347	WBGene00044725	WBGene00003955
WBGene00000797	WBGene00015645	WBGene00045404	WBGene00013592	WBGene00015860	WBGene00022276	WBGene00001648	WBGene00021315	WBGene00018005
WBGene00022218	WBGene00004210	WBGene00008869	WBGene00003247	WBGene00007341	WBGene00010680	WBGene00010741	WBGene00005936	WBGene00021213
WBGene00013809	WBGene00015647	WBGene00044024	WBGene00009628	WBGene00000829	WBGene00000366	WBGene00022731	WBGene00006922	WBGene00008386
WBGene00017985	WBGene00004025	WBGene00020744	WBGene00011971	WBGene00008785	WBGene00004232	WBGene00000741	WBGene00017327	WBGene00044478
WBGene00014166	WBGene00007257	WBGene00019171	WBGene00000238	WBGene00001915	WBGene00013869	WBGene00016020	WBGene00007869	WBGene00007187
WBGene00020461	WBGene00008519	WBGene00004249	WBGene00007240	WBGene00077761	WBGene00004249	WBGene00000161	WBGene00006596	WBGene00016918
WBGene00013988	WBGene00020863	WBGene00017059	WBGene00015197	WBGene00011627	WBGene00022781	WBGene00010557	WBGene00017017	WBGene00017373
WBGene00020091	WBGene00001700	WBGene00016575	WBGene00013385	WBGene00006679	WBGene00015218	WBGene00000041	WBGene00002143	WBGene00013552
WBGene00019341	WBGene00018251	WBGene00007478	WBGene00020307	WBGene00019117	WBGene00002266	WBGene00006826	WBGene00006490	WBGene00003429
WBGene00012217	WBGene00002110	WBGene00015136	WBGene00004432	WBGene00012282	WBGene00021333	WBGene00022361	WBGene00009408	WBGene00011680
WBGene00018253	WBGene00003740	WBGene00011116	WBGene00012257	WBGene00044257	WBGene00017135	WBGene00000070	WBGene00014836	WBGene00011617
WBGene00011469	WBGene00000992	WBGene00007932	WBGene00003957	WBGene00000741	WBGene00007517	WBGene00021857	WBGene00018701	WBGene00006040
WBGene00007751	WBGene00009183	WBGene00008616	WBGene00022793	WBGene00019081	WBGene00022106	WBGene00019604	WBGene00001502	WBGene00004194
WBGene00011748	WBGene00017704	WBGene00014987	WBGene00022024	WBGene00195519	WBGene00021336	WBGene00001503	WBGene00004766	WBGene00013111
WBGene00001164	WBGene00008732	WBGene00010865	WBGene00015403	WBGene00008727	WBGene00044663	WBGene00012670	WBGene00006407	WBGene00013803
WBGene00009553	WBGene00000672	WBGene00002053	WBGene00004001	WBGene00001839	WBGene00020391	WBGene00006876	WBGene00000006	WBGene00019140
WBGene00009268	WBGene00010396	WBGene00008117	WBGene00003999	WBGene00008393	WBGene00011362	WBGene00043538	WBGene00012698	WBGene00017560
WBGene00018833	WBGene00016732	WBGene00010608	WBGene00019862	WBGene00013696	WBGene00022494	WBGene00020112	WBGene00004921	WBGene00010374
WBGene00004721	WBGene00008146	WBGene00021739	WBGene00002074	WBGene00019208	WBGene00003916	WBGene00012956	WBGene00008730	WBGene00013299
WBGene00013773	WBGene00020817	WBGene00017717	WBGene00016152	WBGene00013552	WBGene00045322	WBGene00002210	WBGene00001309	WBGene00006464
WBGene00009670	WBGene00007600	WBGene00017922	WBGene00000963	WBGene00077763	WBGene00006696	WBGene00003687	WBGene00011311	WBGene00016145
WBGene00045038	WBGene00043049	WBGene00020030	WBGene00077553	WBGene00011231	WBGene00020766	WBGene00008769	WBGene00007103	WBGene00014036
WBGene00006039	WBGene00016996	WBGene00009502	WBGene00002632	WBGene00007508	WBGene00015020	WBGene00022493	WBGene00020693	WBGene00006049
WBGene00006052	WBGene00014254	WBGene00017297	WBGene00044779	WBGene00019516	WBGene00003716	WBGene00009095	WBGene00011919	WBGene00017238
WBGene00011295	WBGene00006954	WBGene00015852	WBGene00009403	WBGene00045305	WBGene00021397	WBGene00017501	WBGene00017577	WBGene00022603
WBGene00007017	WBGene00006955	WBGene00004157	WBGene00000548	WBGene00000042	WBGene00003735	WBGene00013189	WBGene00010385	WBGene00019537
WBGene00003410	WBGene00001772	WBGene00011469	WBGene00022644	WBGene00009682	WBGene00016511	WBGene00004498	WBGene00010473	WBGene00003179
WBGene00011172	WBGene00017438	WBGene00018491	WBGene00011284	WBGene00016803	WBGene00010821	WBGene00006438	WBGene00010323	WBGene00004466
WBGene00006040	WBGene00010830	WBGene00009534	WBGene00011768	WBGene00018162	WBGene00000930	WBGene00004464	WBGene00017886	WBGene00011761
WBGene00017851	WBGene00018562	WBGene00000556	WBGene00011753	WBGene00018952	WBGene00007297	WBGene00045049	WBGene00010459	WBGene00023477
WBGene00011336	WBGene00014006	WBGene00010617	WBGene00012610	WBGene00022122	WBGene00002056	WBGene00002783	WBGene00002975	WBGene00017970
WBGene00013887	WBGene00006666	WBGene00006774	WBGene00020873	WBGene00014517	WBGene00019841	WBGene00004494	WBGene00009477	WBGene00010940
WBGene00004972	WBGene00021158	WBGene00011479	WBGene00003967	WBGene00004095	WBGene00009722	WBGene00002026	WBGene00019716	WBGene00015547
WBGene00017978	WBGene00009328	WBGene00008496	WBGene00002003	WBGene00000712	WBGene00015695	WBGene00000730	WBGene00010704	WBGene00007262
WBGene00014116	WBGene00017814	WBGene00050917	WBGene00009373	WBGene00011176	WBGene00006497	WBGene00003773	WBGene00020586	WBGene00044810
WBGene00044917	WBGene00010870	WBGene00004622	WBGene00008123	WBGene00011028	WBGene00043050	WBGene00023189	WBGene00009797	WBGene00016140
WBGene00019153	WBGene00010972	WBGene00022078	WBGene00002181	WBGene00016197	WBGene00045177	WBGene00001337	WBGene00003738	WBGene00016602
WBGene00013371	WBGene00014668	WBGene00022569	WBGene00003411	WBGene00004486	WBGene00017466	WBGene00022134	WBGene00009060	WBGene00006721
WBGene00044062	WBGene00014562	WBGene00008505	WBGene00009888	WBGene00003877	WBGene00018811	WBGene00017812	WBGene00019751	WBGene00003986
WBGene00000609	WBGene00016731	WBGene00018782	WBGene00008239	WBGene00019062	WBGene00005017	WBGene00013431	WBGene00022502	WBGene00020090
WBGene00022673	WBGene00004221	WBGene00011608	WBGene00013292	WBGene00045388	WBGene00021566	WBGene00000214	WBGene00015729	WBGene00003107
WBGene00002073	WBGene00020418	WBGene00003611	WBGene00003558	WBGene00020152	WBGene00050897	WBGene00004490	WBGene00015590	WBGene00001132
WBGene00003413	WBGene00000647	WBGene00017451	WBGene00019761	WBGene00018169	WBGene00013485	WBGene00001936	WBGene00020366	WBGene00003075
WBGene00001609	WBGene00017068	WBGene00011683	WBGene00017936	WBGene00194703	WBGene00018233	WBGene00018995	WBGene00004005	WBGene00021829
WBGene00016753	WBGene00017563	WBGene00015433	WBGene00007588	WBGene00004036	WBGene00008505	WBGene00003901	WBGene00011688	WBGene00009649
WBGene00015505	WBGene00016659	WBGene00000065	WBGene00022069	WBGene00007998	WBGene00001177	WBGene00002078	WBGene00022597	WBGene00020216
WBGene00000474	WBGene00015376	WBGene00003177	WBGene00015713	WBGene00001000	WBGene00011474	WBGene00019627	WBGene00003759	WBGene00044451
WBGene00019132	WBGene00008215	WBGene00043998	WBGene00016769	WBGene00018569	WBGene00020801	WBGene00001230	WBGene00008892	WBGene00003593
WBGene00003067	WBGene00008500	WBGene00022330	WBGene00020197	WBGene00019849	WBGene00012005	WBGene00001887	WBGene00015545	WBGene00004449
WBGene00013190	WBGene00004216	WBGene00013375	WBGene00010225	WBGene00044485	WBGene00000106	WBGene00022372	WBGene00022054	WBGene00001858
WBGene00044634	WBGene00015393	WBGene00020841	WBGene00017569	WBGene00008738	WBGene00013730	WBGene00012840	WBGene00001058	WBGene00044029
WBGene00002148	WBGene00003681	WBGene00018647	WBGene00020068	WBGene00014104	WBGene00016484	WBGene00010244	WBGene00077491	WBGene00044350
WBGene00013474	WBGene00011095	WBGene00008394	WBGene00016629	WBGene00010339	WBGene00002981	WBGene00001941	WBGene00021637	WBGene00006495
WBGene00007793	WBGene00013312	WBGene00007989	WBGene00009904	WBGene00019048	WBGene00000378	WBGene00009126	WBGene00007445	WBGene00008566
WBGene00018327	WBGene00020869	WBGene00017909	WBGene00017962	WBGene00012104	WBGene00016573	WBGene00012965	WBGene00017864	WBGene00013735
WBGene00016575	WBGene00018731	WBGene00004429	WBGene00021159	WBGene00017565	WBGene00018966	WBGene00010424	WBGene00003406	WBGene00002297
WBGene00015677	WBGene00016064	WBGene00044489	WBGene00003681	WBGene00021639	WBGene00015291	WBGene00021469	WBGene00012032	WBGene00000655
WBGene00002144	WBGene00044921	WBGene00004704	WBGene00000396	WBGene00017058	WBGene00044640	WBGene00007581	WBGene00019509	WBGene00022793
WBGene00012937	WBGene00007836	WBGene00017801	WBGene00016294	WBGene00002191	WBGene00010199	WBGene00012179	WBGene00018872	WBGene00003239
WBGene00012509	WBGene00009133	WBGene00020616	WBGene00002235	WBGene00011749	WBGene00002219	WBGene00008780	WBGene00008800	WBGene00010354
WBGene00016447	WBGene00015044	WBGene00003075	WBGene00020383	WBGene00044292	WBGene00012317	WBGene00022128	WBGene00018472	WBGene00000938
WBGene00020404	WBGene00003237	WBGene00013349	WBGene00044303	WBGene00009446	WBGene00020806	WBGene00001906	WBGene00020207	WBGene00006968
WBGene00003575	WBGene00011238	WBGene00015537	WBGene00019105	WBGene00077489	WBGene00000455	WBGene00010230	WBGene00012239	WBGene00020455
WBGene00007124	WBGene00013846	WBGene00016980	WBGene00044637	WBGene00004452	WBGene00004277	WBGene00008748	WBGene00013697	WBGene00004377
WBGene00020019	WBGene00008820	WBGene00001464	WBGene00003656	WBGene00013091	WBGene00007135	WBGene00001386	WBGene00007688	WBGene00013682
WBGene00017444	WBGene00007210	WBGene00010940	WBGene00017565	WBGene00001574	WBGene00007153	WBGene00019510	WBGene00010047	WBGene00001027
WBGene00013175	WBGene00004987	WBGene00013612	WBGene00010386	WBGene00006369	WBGene00019866	WBGene00014056	WBGene00000409	WBGene00007980
WBGene00022884	WBGene00010917	WBGene00008403	WBGene00019435	WBGene00044491	WBGene00009561	WBGene00018776	WBGene00009965	WBGene00044990
WBGene00044741	WBGene00007452	WBGene00044200	WBGene00005019	WBGene00018268	WBGene00011681	WBGene00004422	WBGene00016093	WBGene00044163
WBGene00020674	WBGene00000599	WBGene00014806	WBGene00010701	WBGene00016541	WBGene00022124	WBGene00023423	WBGene00014669	WBGene00019401
WBGene00009007	WBGene00013898	WBGene00014941	WBGene00018237	WBGene00016058	WBGene00004467	WBGene00004456	WBGene00010366	WBGene00015185
WBGene00019789	WBGene00006367	WBGene00009466	WBGene00007885	WBGene00002186	WBGene00050944	WBGene00004210	WBGene00020222	WBGene00018409
WBGene00007763	WBGene00017201	WBGene00019640	WBGene00018714	WBGene00012919	WBGene00011683	WBGene00004409	WBGene00044025	WBGene00017686
WBGene00006670	WBGene00001762	WBGene00010815	WBGene00011507	WBGene00011478	WBGene00015457	WBGene00019439	WBGene00011572	WBGene00000280
WBGene00017636	WBGene00005078	WBGene00000712	WBGene00022858	WBGene00006677	WBGene00008780	WBGene00020297	WBGene00016317	WBGene00018980
WBGene00012357	WBGene00017835	WBGene00007301	WBGene00004061	WBGene00002077	WBGene00017567	WBGene00000392	WBGene00007507	WBGene00009333
WBGene00011619	WBGene00001919	WBGene00044433	WBGene00020567	WBGene00004984	WBGene00000480	WBGene00001258	WBGene00012923	WBGene00021012
WBGene00017747	WBGene00001159	WBGene00012117	WBGene00006917	WBGene00012596	WBGene00011742	WBGene00001095	WBGene00019156	WBGene00022376
WBGene00043984	WBGene00009586	WBGene00011919	WBGene00004755	WBGene00006510	WBGene00013082	WBGene00001905	WBGene00017052	WBGene00044636
WBGene00020103	WBGene00007142	WBGene00008840	WBGene00000288	WBGene00015216	WBGene00002007	WBGene00010700	WBGene00013668	WBGene00015136
WBGene00019343	WBGene00020911	WBGene00019511	WBGene00006490	WBGene00003624	WBGene00017060	WBGene00004451	WBGene00003553	WBGene00021611
WBGene00015817	WBGene00007414	WBGene00006760	WBGene00006561	WBGene00020580	WBGene00015362	WBGene00003009	WBGene00013352	WBGene00003539
WBGene00010061	WBGene00021875	WBGene00007244	WBGene00006544	WBGene00012169	WBGene00007366	WBGene00019732	WBGene00004095	WBGene00018850
WBGene00018347	WBGene00020743	WBGene00021843	WBGene00011802	WBGene00017348	WBGene00010419	WBGene00022219	WBGene00010628	WBGene00018595
WBGene00019248	WBGene00016396	WBGene00018054	WBGene00004087	WBGene00021367	WBGene00001781	WBGene00008505	WBGene00000942	WBGene00022737
WBGene00044261	WBGene00015336	WBGene00020729	WBGene00009008	WBGene00008629	WBGene00010507	WBGene00006801	WBGene00012796	WBGene00008924
WBGene00012650	WBGene00044260	WBGene00021206	WBGene00004058	WBGene00004348	WBGene00013214	WBGene00004482	WBGene00021902	WBGene00004282
WBGene00013951	WBGene00000678	WBGene00015457	WBGene00015777	WBGene00001681	WBGene00006592	WBGene00017998	WBGene00021859	WBGene00008089
WBGene00022754	WBGene00018683	WBGene00011190	WBGene00001262	WBGene00020920	WBGene00044451	WBGene00001037	WBGene00012554	WBGene00001516
WBGene00012211	WBGene00007804	WBGene00000424	WBGene00009288	WBGene00019562	WBGene00013009	WBGene00010050	WBGene00044261	WBGene00007487
WBGene00019087	WBGene00013079	WBGene00018085	WBGene00011311	WBGene00008092	WBGene00017823	WBGene00001365	WBGene00007994	WBGene00009951
WBGene00021661	WBGene00017421	WBGene00015817	WBGene00017761	WBGene00006796	WBGene00022485	WBGene00017643	WBGene00012252	WBGene00001046
WBGene00015937	WBGene00011468	WBGene00013087	WBGene00020917	WBGene00003531	WBGene00021886	WBGene00011862	WBGene00020895	WBGene00010479
WBGene00008921	WBGene00007999	WBGene00019131	WBGene00010454	WBGene00010589	WBGene00045497	WBGene00022425	WBGene00044743	WBGene00007223
WBGene00009921	WBGene00001646	WBGene00015518	WBGene00050970	WBGene00017857	WBGene00007600	WBGene00012665	WBGene00003993	WBGene00009521
WBGene00018568	WBGene00019376	WBGene00001911	WBGene00012386	WBGene00013052	WBGene00021493	WBGene00010622	WBGene00023414	WBGene00022951
WBGene00012512	WBGene00016152	WBGene00018311	WBGene00007330	WBGene00044475	WBGene00017825	WBGene00022647	WBGene00005078	WBGene00012845
WBGene00022621	WBGene00045024	WBGene00009217	WBGene00014243	WBGene00014169	WBGene00001368	WBGene00020026	WBGene00015281	WBGene00010199
WBGene00014954	WBGene00045208	WBGene00016441	WBGene00022679	WBGene00003415	WBGene00002979	WBGene00013742	WBGene00003621	WBGene00021388
WBGene00016698	WBGene00015541	WBGene00021233	WBGene00003091	WBGene00003684	WBGene00016506	WBGene00002264	WBGene00011418	WBGene00003177
WBGene00001839	WBGene00010069	WBGene00009623	WBGene00011800	WBGene00015453	WBGene00020554	WBGene00021534	WBGene00001687	WBGene00004476
WBGene00003424	WBGene00017426	WBGene00012457	WBGene00015434	WBGene00012273	WBGene00000548	WBGene00010681	WBGene00009447	WBGene00017816
WBGene00015907	WBGene00006949	WBGene00044156	WBGene00008628	WBGene00009097	WBGene00008955	WBGene00017332	WBGene00018481	WBGene00010044
WBGene00021398	WBGene00008718	WBGene00022143	WBGene00011713	WBGene00009183	WBGene00014208	WBGene00003516	WBGene00003831	WBGene00013693
WBGene00013318	WBGene00008392	WBGene00001030	WBGene00015644	WBGene00000485	WBGene00003816	WBGene00004758	WBGene00016684	WBGene00009119
WBGene00009704	WBGene00003981	WBGene00015142	WBGene00019345	WBGene00010434	WBGene00020270	NA	WBGene00014852	WBGene00018014
WBGene00007159	WBGene00044761	WBGene00008807	WBGene00008220	WBGene00020855	WBGene00017447	NA	WBGene00004278	WBGene00012875
WBGene00016939	WBGene00011430	WBGene00044236	WBGene00017658	WBGene00009274	WBGene00004308	NA	WBGene00021425	WBGene00011285
WBGene00002117	WBGene00011938	WBGene00020617	WBGene00017448	WBGene00018307	WBGene00013354	NA	WBGene00018802	WBGene00021519
WBGene00013349	WBGene00008226	WBGene00008139	WBGene00008018	WBGene00019630	WBGene00022647	NA	WBGene00003609	WBGene00011185
WBGene00004132	WBGene00018743	WBGene00000549	WBGene00016705	WBGene00016129	WBGene00008655	NA	WBGene00023492	WBGene00016393
WBGene00017059	WBGene00044724	WBGene00000672	WBGene00011738	WBGene00017583	WBGene00000093	NA	WBGene00001767	WBGene00019881
WBGene00022096	WBGene00012866	WBGene00016840	WBGene00000259	WBGene00020657	WBGene00012155	NA	WBGene00009333	WBGene00000787
WBGene00009377	WBGene00005936	WBGene00004987	WBGene00021814	WBGene00017808	WBGene00044907	NA	WBGene00043062	WBGene00020913
WBGene00014194	WBGene00002087	WBGene00010281	WBGene00003613	WBGene00002019	WBGene00007192	NA	WBGene00009296	WBGene00000098
WBGene00003420	WBGene00021788	WBGene00009476	WBGene00003577	WBGene00014224	WBGene00015650	NA	WBGene00017133	WBGene00020966
WBGene00022005	WBGene00008168	WBGene00017133	WBGene00044792	WBGene00014115	WBGene00012999	NA	WBGene00018004	WBGene00014294
WBGene00020375	WBGene00013926	WBGene00003616	WBGene00005001	WBGene00016974	WBGene00012680	NA	WBGene00009482	WBGene00009027
WBGene00016322	WBGene00011307	WBGene00015593	WBGene00001566	WBGene00015463	WBGene00017929	NA	WBGene00008006	WBGene00021594
WBGene00011282	WBGene00015763	WBGene00017970	WBGene00020696	WBGene00012642	WBGene00006536	NA	WBGene00001496	WBGene00012920
WBGene00013800	WBGene00019759	WBGene00020620	WBGene00011473	WBGene00021831	WBGene00007993	NA	WBGene00019729	WBGene00007579
WBGene00010609	WBGene00021873	WBGene00008298	WBGene00001028	WBGene00003762	WBGene00021653	NA	WBGene00007706	WBGene00006486
WBGene00018489	WBGene00010468	WBGene00004271	WBGene00009621	WBGene00012588	WBGene00013752	NA	WBGene00003007	WBGene00009388
WBGene00044200	WBGene00018515	WBGene00044514	WBGene00020813	WBGene00017833	WBGene00000277	NA	WBGene00007900	WBGene00017348
WBGene00001044	WBGene00044533	WBGene00002131	WBGene00004195	WBGene00006876	WBGene00007900	NA	WBGene00008488	WBGene00021412
WBGene00021678	WBGene00008425	WBGene00007458	WBGene00007529	WBGene00004078	WBGene00017778	NA	WBGene00011063	WBGene00019896
WBGene00017031	WBGene00001483	WBGene00018056	WBGene00001331	WBGene00009344	WBGene00013985	NA	WBGene00017971	WBGene00014975
WBGene00021373	WBGene00008260	WBGene00018299	WBGene00022856	WBGene00012631	WBGene00010397	NA	WBGene00000993	WBGene00198181
WBGene00000544	WBGene00018510	WBGene00044492	WBGene00020368	WBGene00018178	WBGene00012144	NA	WBGene00044633	WBGene00013194
WBGene00007792	WBGene00017128	WBGene00018666	WBGene00016326	WBGene00015291	WBGene00007911	NA	WBGene00044253	WBGene00021371
WBGene00004044	WBGene00020270	WBGene00010994	WBGene00009304	WBGene00022769	WBGene00013323	NA	WBGene00020199	WBGene00016462
WBGene00012877	WBGene00018472	WBGene00023482	WBGene00006774	WBGene00000086	WBGene00000040	NA	WBGene00016907	WBGene00008419
WBGene00017112	WBGene00014153	WBGene00016022	WBGene00020045	WBGene00011454	WBGene00010641	NA	WBGene00009771	WBGene00011959
WBGene00010366	WBGene00001045	WBGene00009155	WBGene00010725	WBGene00017332	WBGene00018288	NA	WBGene00007464	WBGene00020740
WBGene00022431	WBGene00010509	WBGene00008880	WBGene00018181	WBGene00021265	WBGene00020695	NA	WBGene00004190	WBGene00017017
WBGene00002297	WBGene00000620	WBGene00021866	WBGene00004245	WBGene00020528	WBGene00018775	NA	WBGene00015527	WBGene00020516
WBGene00020715	WBGene00021894	WBGene00009044	WBGene00004756	WBGene00013126	WBGene00023172	NA	WBGene00016173	WBGene00019213
WBGene00002992	WBGene00009803	WBGene00016153	WBGene00004911	WBGene00022522	WBGene00007782	NA	WBGene00010612	WBGene00006816
WBGene00019063	WBGene00020551	WBGene00194852	WBGene00008629	WBGene00018285	WBGene00020247	NA	WBGene00004434	WBGene00001427
WBGene00011429	WBGene00009805	WBGene00022628	WBGene00016879	WBGene00003015	WBGene00004732	NA	WBGene00044446	WBGene00010466
WBGene00000418	WBGene00007228	WBGene00018792	WBGene00000836	WBGene00008641	WBGene00008506	NA	WBGene00015529	WBGene00022680
WBGene00022780	WBGene00003388	WBGene00020914	WBGene00006680	WBGene00001562	WBGene00013223	NA	WBGene00045096	WBGene00005647
WBGene00016949	WBGene00009218	WBGene00045497	WBGene00011189	WBGene00008978	WBGene00004150	NA	WBGene00013893	WBGene00021103
WBGene00000479	WBGene00018729	WBGene00017161	WBGene00018958	WBGene00019730	WBGene00023414	NA	WBGene00009081	WBGene00012910
WBGene00022814	WBGene00009018	WBGene00014730	WBGene00020324	WBGene00002226	WBGene00013872	NA	WBGene00016259	WBGene00001830
WBGene00013196	WBGene00010262	WBGene00014088	WBGene00006324	WBGene00012231	WBGene00001070	NA	WBGene00001411	WBGene00012560
WBGene00000271	WBGene00018573	WBGene00004700	WBGene00015514	WBGene00013965	WBGene00011453	NA	WBGene00000802	WBGene00011589
WBGene00013303	WBGene00019311	WBGene00044235	WBGene00001038	WBGene00021839	WBGene00007425	NA	WBGene00003835	WBGene00003777
WBGene00017553	WBGene00044289	WBGene00009157	WBGene00017663	WBGene00017463	WBGene00018426	NA	WBGene00012567	WBGene00001166
WBGene00013868	WBGene00014186	WBGene00015385	WBGene00014184	WBGene00044583	WBGene00022666	NA	WBGene00011090	WBGene00044015
WBGene00013858	WBGene00014175	WBGene00014031	WBGene00077559	WBGene00019820	WBGene00016946	NA	WBGene00000293	WBGene00077593
WBGene00001571	WBGene00002016	WBGene00002983	WBGene00008781	WBGene00003647	WBGene00020838	NA	WBGene00015789	WBGene00044788
WBGene00008433	WBGene00006649	WBGene00015458	WBGene00009717	WBGene00023423	WBGene00086559	NA	WBGene00007041	WBGene00021923
WBGene00044475	WBGene00001896	WBGene00013077	WBGene00006784	WBGene00021847	WBGene00017847	NA	WBGene00021808	WBGene00017592
WBGene00003766	WBGene00015339	WBGene00010373	WBGene00008429	WBGene00044107	WBGene00021977	NA	WBGene00000978	WBGene00008854
WBGene00045209	WBGene00021213	WBGene00007935	WBGene00003552	WBGene00020297	WBGene00019698	NA	WBGene00015622	WBGene00003978
WBGene00004975	WBGene00017437	WBGene00001974	WBGene00022773	WBGene00017867	WBGene00000229	NA	WBGene00007558	WBGene00011605
WBGene00014007	WBGene00007440	WBGene00016662	WBGene00022593	WBGene00008590	WBGene00017734	NA	WBGene00016152	WBGene00017727
WBGene00016288	WBGene00022236	WBGene00012870	WBGene00008923	WBGene00045247	WBGene00023242	NA	WBGene00009218	WBGene00011501
WBGene00007162	WBGene00015231	WBGene00015877	WBGene00013875	WBGene00010272	WBGene00022615	NA	WBGene00044571	WBGene00011871
WBGene00016491	WBGene00008770	WBGene00019024	WBGene00019018	WBGene00008809	WBGene00019538	NA	WBGene00008214	WBGene00000498
WBGene00009160	WBGene00010524	WBGene00008028	WBGene00004198	WBGene00010306	WBGene00013025	NA	WBGene00010032	WBGene00013301
WBGene00016576	WBGene00010424	WBGene00010906	WBGene00007252	WBGene00001612	WBGene00020567	NA	WBGene00018395	WBGene00007524
WBGene00017386	WBGene00044294	WBGene00021409	WBGene00016503	WBGene00019015	WBGene00021883	NA	WBGene00017219	WBGene00022727
WBGene00013719	WBGene00045456	WBGene00015886	WBGene00007979	WBGene00022114	WBGene00010140	NA	WBGene00006505	WBGene00007632
WBGene00013186	WBGene00010594	WBGene00022549	WBGene00020224	WBGene00021259	WBGene00022736	NA	WBGene00012857	WBGene00044527
WBGene00017902	WBGene00001184	WBGene00020587	WBGene00009722	WBGene00044037	WBGene00022738	NA	WBGene00044151	WBGene00003167
WBGene00014903	WBGene00001908	WBGene00008259	WBGene00015794	WBGene00017651	WBGene00013559	NA	WBGene00016015	WBGene00019361
WBGene00007445	WBGene00002088	WBGene00006062	WBGene00006796	WBGene00009160	WBGene00013092	NA	WBGene00016215	WBGene00022569
WBGene00050913	WBGene00015452	WBGene00010649	WBGene00022313	WBGene00018286	WBGene00000786	NA	WBGene00001401	WBGene00044433
WBGene00015623	WBGene00016355	WBGene00016250	WBGene00000720	WBGene00045168	WBGene00008621	NA	WBGene00044637	WBGene00021623
WBGene00045355	WBGene00016556	WBGene00018713	WBGene00017591	WBGene00016950	WBGene00011309	NA	WBGene00006642	WBGene00021004
WBGene00007788	WBGene00010008	WBGene00015124	WBGene00013312	WBGene00016212	WBGene00004704	NA	WBGene00022885	WBGene00015385
WBGene00009039	WBGene00011235	WBGene00001564	WBGene00001178	WBGene00019213	WBGene00017467	NA	WBGene00007686	WBGene00045305
WBGene00011509	WBGene00020616	WBGene00045494	WBGene00020516	WBGene00006428	WBGene00020812	NA	WBGene00018133	WBGene00000411
WBGene00001507	WBGene00015706	WBGene00013437	WBGene00002915	WBGene00006980	WBGene00013734	NA	WBGene00001783	WBGene00023421
WBGene00021649	WBGene00011590	WBGene00010825	WBGene00001829	WBGene00020576	WBGene00003681	NA	WBGene00013553	WBGene00019550
WBGene00021016	WBGene00011869	WBGene00022554	WBGene00016979	WBGene00017825	WBGene00011312	NA	WBGene00014848	WBGene00022181
WBGene00018015	WBGene00001723	WBGene00077697	WBGene00002067	WBGene00016248	WBGene00020235	NA	WBGene00008117	WBGene00007515
WBGene00014084	WBGene00018069	WBGene00015883	WBGene00016505	WBGene00009744	WBGene00012994	NA	WBGene00011755	WBGene00008862
WBGene00020370	WBGene00018702	WBGene00022789	WBGene00014669	WBGene00010215	WBGene00004409	NA	WBGene00010697	WBGene00000158
WBGene00012104	WBGene00008477	WBGene00022092	WBGene00045419	WBGene00016434	WBGene00013366	NA	WBGene00018690	WBGene00017153
WBGene00000419	WBGene00022038	WBGene00010285	WBGene00017947	WBGene00011924	WBGene00008117	NA	WBGene00018226	WBGene00016238
WBGene00011615	WBGene00008841	WBGene00044788	WBGene00001519	WBGene00000820	WBGene00001519	NA	WBGene00003868	WBGene00015010
WBGene00044805	WBGene00011798	WBGene00022162	WBGene00044631	WBGene00011039	WBGene00023423	NA	WBGene00044990	WBGene00011235
WBGene00010564	WBGene00003089	WBGene00011906	WBGene00000738	WBGene00012741	WBGene00020340	NA	WBGene00010622	WBGene00021395
WBGene00019024	WBGene00018532	WBGene00044301	WBGene00014011	WBGene00015728	WBGene00005511	NA	WBGene00007420	WBGene00011819
WBGene00018578	WBGene00003547	WBGene00007992	WBGene00015381	WBGene00007148	WBGene00013844	NA	WBGene00003583	WBGene00016014
WBGene00013357	WBGene00019624	WBGene00016930	WBGene00004238	WBGene00012446	WBGene00001812	NA	WBGene00008146	WBGene00004196
WBGene00011908	WBGene00020192	WBGene00009714	WBGene00002007	WBGene00020235	WBGene00006924	NA	WBGene00018061	WBGene00016583
WBGene00016137	WBGene00022727	WBGene00018700	WBGene00001725	WBGene00011023	WBGene00014077	NA	WBGene00045252	WBGene00004109
WBGene00011746	WBGene00000002	WBGene00004933	WBGene00016669	WBGene00020350	WBGene00000802	NA	WBGene00004309	WBGene00002994
WBGene00018949	WBGene00018300	WBGene00002110	WBGene00004371	WBGene00009941	WBGene00012794	NA	WBGene00008392	WBGene00003804
WBGene00004904	WBGene00016875	WBGene00021978	WBGene00013919	WBGene00044674	WBGene00014964	NA	WBGene00009885	WBGene00002985
WBGene00021472	WBGene00001113	WBGene00021185	WBGene00009825	WBGene00016973	WBGene00003911	NA	WBGene00009108	WBGene00013365
WBGene00005643	WBGene00020479	WBGene00020686	WBGene00012778	WBGene00010179	WBGene00001885	NA	WBGene00001644	WBGene00044607
WBGene00017648	WBGene00013736	WBGene00016745	WBGene00007590	WBGene00007131	WBGene00004425	NA	WBGene00022780	WBGene00044536
WBGene00003209	WBGene00008176	WBGene00010655	WBGene00003386	WBGene00017012	WBGene00012592	NA	WBGene00012437	WBGene00022717
WBGene00018010	WBGene00020149	WBGene00019090	WBGene00000539	WBGene00044792	WBGene00000934	NA	WBGene00012997	WBGene00003837
WBGene00021154	WBGene00004270	WBGene00016484	WBGene00001149	WBGene00010133	WBGene00011190	NA	WBGene00006809	WBGene00006784
WBGene00007642	WBGene00009835	WBGene00010643	WBGene00017438	WBGene00008581	WBGene00012906	NA	WBGene00018792	WBGene00044272
WBGene00015348	WBGene00019234	WBGene00016731	WBGene00003710	WBGene00018531	WBGene00021753	NA	WBGene00019962	WBGene00011334
WBGene00006624	WBGene00020327	WBGene00008040	WBGene00015418	WBGene00011195	WBGene00004765	NA	WBGene00004411	WBGene00022268
WBGene00006996	WBGene00019644	WBGene00019401	WBGene00004147	WBGene00001517	WBGene00017742	NA	WBGene00021071	WBGene00018161
WBGene00016421	WBGene00001077	WBGene00001454	WBGene00014057	WBGene00003161	WBGene00000411	NA	WBGene00022284	WBGene00005832
WBGene00022751	WBGene00003242	WBGene00007324	WBGene00022470	WBGene00015609	WBGene00002188	NA	WBGene00012323	WBGene00020845
WBGene00000098	WBGene00009561	WBGene00016767	WBGene00021796	WBGene00017654	WBGene00010731	NA	WBGene00010881	WBGene00004128
WBGene00021428	WBGene00002116	WBGene00004408	WBGene00020610	WBGene00015097	WBGene00001077	NA	WBGene00014965	WBGene00000779
WBGene00009449	WBGene00021624	WBGene00015098	WBGene00003238	WBGene00014208	WBGene00020983	NA	WBGene00018117	WBGene00006762
WBGene00008754	WBGene00011380	WBGene00016069	WBGene00008411	WBGene00006497	WBGene00001173	NA	WBGene00001574	WBGene00013713
WBGene00007074	WBGene00012597	WBGene00015059	WBGene00006308	WBGene00014085	WBGene00006609	NA	WBGene00044024	WBGene00000238
WBGene00015747	WBGene00043981	WBGene00023493	WBGene00003519	WBGene00001042	WBGene00000161	NA	WBGene00011910	WBGene00006571
WBGene00013535	WBGene00013835	WBGene00010289	WBGene00008214	WBGene00004807	WBGene00004143	NA	WBGene00008369	WBGene00003635
WBGene00022007	WBGene00020766	WBGene00017459	WBGene00003911	WBGene00020050	WBGene00013575	NA	WBGene00021072	WBGene00008019
WBGene00006940	WBGene00000739	WBGene00015546	WBGene00016194	WBGene00020677	WBGene00044182	NA	WBGene00000625	WBGene00012433
WBGene00002136	WBGene00000603	WBGene00021691	WBGene00008985	WBGene00010657	WBGene00006623	NA	WBGene00011497	WBGene00000043
WBGene00009893	WBGene00009529	WBGene00011513	WBGene00001115	WBGene00007105	WBGene00045131	NA	WBGene00011088	WBGene00016177
WBGene00009706	WBGene00016733	WBGene00003692	WBGene00008277	WBGene00013556	WBGene00022866	NA	WBGene00003720	WBGene00044213
WBGene00012946	WBGene00007460	WBGene00016234	WBGene00001152	WBGene00017524	WBGene00003982	NA	WBGene00007755	WBGene00007755
WBGene00010368	WBGene00015163	WBGene00012785	WBGene00007016	WBGene00016415	WBGene00013481	NA	WBGene00008865	WBGene00011580
WBGene00010348	WBGene00011821	WBGene00014069	WBGene00010012	WBGene00022589	WBGene00009994	NA	WBGene00011839	WBGene00013379
WBGene00021979	WBGene00008360	WBGene00021235	WBGene00007347	WBGene00002053	WBGene00004427	NA	WBGene00016507	WBGene00003884
WBGene00015241	WBGene00011343	WBGene00019542	WBGene00010806	WBGene00015507	WBGene00022569	NA	WBGene00010258	WBGene00012459
WBGene00013165	WBGene00004048	WBGene00016962	WBGene00007284	WBGene00000111	WBGene00023492	NA	WBGene00004391	WBGene00007810
WBGene00002276	WBGene00001242	WBGene00018975	WBGene00003094	WBGene00008564	WBGene00020561	NA	WBGene00014206	WBGene00004130
WBGene00011449	WBGene00020156	WBGene00019335	WBGene00004925	WBGene00011155	WBGene00000843	NA	WBGene00012545	WBGene00006810
WBGene00044003	WBGene00018763	WBGene00001633	WBGene00003564	WBGene00004423	WBGene00012553	NA	WBGene00022257	WBGene00020416
WBGene00014106	WBGene00012439	WBGene00003184	WBGene00015743	WBGene00006924	WBGene00022016	NA	WBGene00007093	WBGene00004301
WBGene00015073	WBGene00023432	WBGene00016029	WBGene00010351	WBGene00004878	WBGene00012206	NA	WBGene00018641	WBGene00001574
WBGene00008541	WBGene00008043	WBGene00008376	WBGene00019717	WBGene00013450	WBGene00008809	NA	WBGene00012184	WBGene00015176
WBGene00021996	WBGene00006981	WBGene00044316	WBGene00022675	WBGene00021644	WBGene00004495	NA	WBGene00008334	WBGene00008820
WBGene00016752	WBGene00011870	WBGene00003651	WBGene00011827	WBGene00011326	WBGene00011529	NA	WBGene00020889	WBGene00001942
WBGene00006443	WBGene00045397	WBGene00007566	WBGene00045407	WBGene00012294	WBGene00012766	NA	WBGene00003705	WBGene00013775
WBGene00000622	WBGene00002039	WBGene00021253	WBGene00015813	WBGene00020728	WBGene00019064	NA	WBGene00022673	WBGene00004622
WBGene00011378	WBGene00000016	WBGene00018748	WBGene00002271	WBGene00007017	WBGene00015294	NA	WBGene00011733	WBGene00014884
WBGene00019833	WBGene00004309	WBGene00022454	WBGene00017262	WBGene00006040	WBGene00001067	NA	WBGene00010970	WBGene00011280
WBGene00016413	WBGene00004155	WBGene00009935	WBGene00008446	WBGene00006598	WBGene00010281	NA	WBGene00019801	WBGene00007009
WBGene00013556	WBGene00008978	WBGene00010005	WBGene00003072	WBGene00010289	WBGene00000642	NA	WBGene00019015	WBGene00015393
WBGene00044042	WBGene00001760	WBGene00000114	WBGene00020824	WBGene00003630	WBGene00001666	NA	WBGene00007554	WBGene00017584
WBGene00045271	WBGene00013046	WBGene00001768	WBGene00002044	WBGene00004622	WBGene00000719	NA	WBGene00010644	WBGene00018750
WBGene00004052	WBGene00003542	WBGene00008865	WBGene00006794	WBGene00007196	WBGene00017921	NA	WBGene00009180	WBGene00019957
WBGene00000444	WBGene00000625	WBGene00014023	WBGene00003409	WBGene00016194	WBGene00017746	NA	WBGene00011035	WBGene00012717
WBGene00002072	WBGene00012420	NA	WBGene00000395	WBGene00003437	WBGene00004369	NA	WBGene00019586	WBGene00010348
WBGene00011066	WBGene00012814	NA	WBGene00009926	WBGene00010559	WBGene00012330	NA	WBGene00010714	WBGene00007145
WBGene00010091	WBGene00008563	NA	WBGene00017798	WBGene00013988	WBGene00003612	NA	WBGene00009956	WBGene00004421
WBGene00007789	WBGene00011199	NA	WBGene00008194	WBGene00017050	WBGene00018690	NA	WBGene00019947	WBGene00003753
WBGene00016327	WBGene00018025	NA	WBGene00000055	WBGene00003860	WBGene00018750	NA	WBGene00013323	WBGene00022101
WBGene00016263	WBGene00007881	NA	WBGene00007943	WBGene00017959	WBGene00011979	NA	WBGene00010904	WBGene00020509
WBGene00005726	WBGene00013559	NA	WBGene00022490	WBGene00013194	WBGene00004392	NA	WBGene00007188	WBGene00016806
WBGene00185002	WBGene00017340	NA	WBGene00009237	WBGene00013693	WBGene00010951	NA	WBGene00012907	WBGene00016418
WBGene00004962	WBGene00004986	NA	WBGene00018823	WBGene00012202	WBGene00006518	NA	WBGene00009850	WBGene00004378
WBGene00021623	WBGene00018899	NA	WBGene00001824	WBGene00022780	WBGene00016278	NA	WBGene00003025	WBGene00004782
WBGene00008447	WBGene00000717	NA	WBGene00002039	WBGene00015818	WBGene00014999	NA	WBGene00019623	WBGene00014239
WBGene00010441	WBGene00001753	NA	WBGene00009498	WBGene00011564	WBGene00017416	NA	WBGene00023431	WBGene00021917
WBGene00017968	WBGene00002021	NA	WBGene00016757	WBGene00001487	WBGene00009888	NA	WBGene00011323	WBGene00011434
WBGene00013122	WBGene00012554	NA	WBGene00004986	WBGene00018037	WBGene00003705	NA	WBGene00001468	WBGene00015965
WBGene00020905	WBGene00044350	NA	WBGene00006307	WBGene00006496	WBGene00016315	NA	WBGene00011794	WBGene00004804
WBGene00015689	WBGene00020340	NA	WBGene00016739	WBGene00009460	WBGene00000114	NA	WBGene00008458	WBGene00015781
WBGene00007573	WBGene00001637	NA	WBGene00008911	WBGene00003598	WBGene00004139	NA	WBGene00014111	WBGene00004092
WBGene00001829	WBGene00044752	NA	WBGene00019754	WBGene00006895	WBGene00019116	NA	WBGene00000230	WBGene00013591
WBGene00011919	WBGene00020245	NA	WBGene00011059	WBGene00020802	WBGene00010396	NA	WBGene00001459	WBGene00023458
WBGene00013194	WBGene00001702	NA	WBGene00008566	WBGene00015901	WBGene00018666	NA	WBGene00008685	WBGene00021223
WBGene00019461	WBGene00007130	NA	WBGene00000054	WBGene00020661	WBGene00044463	NA	WBGene00020854	WBGene00012157
WBGene00010281	WBGene00001768	NA	WBGene00006682	WBGene00003378	WBGene00010573	NA	WBGene00007261	WBGene00022369
WBGene00010081	WBGene00009773	NA	WBGene00015008	WBGene00012960	WBGene00000514	NA	WBGene00019234	WBGene00011611
WBGene00009681	WBGene00020497	NA	WBGene00011285	WBGene00000465	WBGene00007990	NA	WBGene00014917	WBGene00021128
WBGene00011753	WBGene00007558	NA	WBGene00010148	WBGene00022709	WBGene00008378	NA	WBGene00020850	WBGene00021906
WBGene00018812	WBGene00000747	NA	WBGene00010456	WBGene00011879	WBGene00009951	NA	WBGene00021418	WBGene00018885
WBGene00019260	WBGene00008359	NA	WBGene00008199	WBGene00000685	WBGene00012795	NA	WBGene00022647	WBGene00009884
WBGene00014127	WBGene00001636	NA	WBGene00015057	WBGene00007633	WBGene00011083	NA	WBGene00018594	WBGene00019157
WBGene00017460	WBGene00012629	NA	WBGene00002191	WBGene00008830	WBGene00044478	NA	WBGene00001078	WBGene00015464
WBGene00007381	WBGene00017530	NA	WBGene00019298	WBGene00016402	WBGene00013203	NA	WBGene00003053	WBGene00022705
WBGene00015892	WBGene00008356	NA	WBGene00006750	WBGene00015931	WBGene00011760	NA	WBGene00014989	WBGene00021627
WBGene00001511	WBGene00020617	NA	WBGene00001983	WBGene00000101	WBGene00003167	NA	WBGene00015743	WBGene00022179
WBGene00194703	WBGene00009848	NA	WBGene00003485	WBGene00003499	WBGene00011608	NA	WBGene00011527	WBGene00011924
WBGene00007097	WBGene00010258	NA	WBGene00004902	WBGene00011111	WBGene00016216	NA	WBGene00006053	WBGene00010439
WBGene00012926	WBGene00019160	NA	WBGene00015333	WBGene00077698	WBGene00019322	NA	WBGene00006621	WBGene00006566
WBGene00020208	WBGene00009983	NA	WBGene00016151	WBGene00016741	WBGene00002189	NA	WBGene00019627	WBGene00009526
WBGene00003499	WBGene00013819	NA	WBGene00003210	WBGene00019485	WBGene00013340	NA	WBGene00003806	WBGene00006639
WBGene00012595	WBGene00011977	NA	WBGene00010383	WBGene00001579	WBGene00012313	NA	WBGene00012569	WBGene00013530
WBGene00015661	WBGene00015046	NA	WBGene00003907	WBGene00017112	WBGene00009102	NA	WBGene00003965	WBGene00006595
WBGene00010018	WBGene00018275	NA	WBGene00015841	WBGene00016577	WBGene00006789	NA	WBGene00019924	WBGene00008218
WBGene00019026	WBGene00012704	NA	WBGene00016786	WBGene00008948	WBGene00009978	NA	WBGene00001580	WBGene00012354
WBGene00009884	WBGene00003736	NA	WBGene00004830	WBGene00018120	WBGene00000462	NA	WBGene00021516	WBGene00023487
WBGene00010650	WBGene00023486	NA	WBGene00009200	WBGene00005133	WBGene00007705	NA	WBGene00006943	WBGene00006542
WBGene00010486	WBGene00018952	NA	WBGene00000931	WBGene00001088	WBGene00021019	NA	WBGene00010917	WBGene00014202
WBGene00015820	WBGene00001898	NA	WBGene00012317	WBGene00010091	WBGene00001113	NA	WBGene00045484	WBGene00005663
WBGene00009016	WBGene00020663	NA	WBGene00009432	WBGene00016294	WBGene00012398	NA	WBGene00010018	WBGene00012187
WBGene00009372	WBGene00018730	NA	WBGene00010317	WBGene00021893	WBGene00000556	NA	WBGene00023405	WBGene00003925
WBGene00018498	WBGene00008358	NA	WBGene00001630	WBGene00008508	WBGene00019781	NA	WBGene00004680	WBGene00007495
WBGene00010637	WBGene00015096	NA	WBGene00007112	WBGene00010631	WBGene00014095	NA	WBGene00000750	WBGene00021370
WBGene00009113	WBGene00010467	NA	WBGene00004567	WBGene00007081	WBGene00004068	NA	WBGene00010433	WBGene00012977
WBGene00010198	WBGene00003482	NA	WBGene00000172	WBGene00014116	WBGene00017046	NA	WBGene00021278	WBGene00017320
WBGene00000168	WBGene00017789	NA	WBGene00014079	WBGene00010055	WBGene00006529	NA	WBGene00001234	WBGene00195076
WBGene00015484	WBGene00012140	NA	WBGene00010503	WBGene00015673	WBGene00013842	NA	WBGene00012978	WBGene00002173
WBGene00009031	WBGene00008357	NA	WBGene00018594	WBGene00013457	WBGene00003523	NA	WBGene00011368	WBGene00015207
WBGene00005719	WBGene00014099	NA	WBGene00007651	WBGene00017512	WBGene00016863	NA	WBGene00022232	WBGene00000743
WBGene00020642	WBGene00020134	NA	WBGene00021963	WBGene00000703	WBGene00020861	NA	WBGene00016261	WBGene00013949
WBGene00021447	WBGene00001387	NA	WBGene00012253	WBGene00011910	WBGene00015811	NA	WBGene00007797	WBGene00006955
WBGene00006618	WBGene00001452	NA	WBGene00021316	WBGene00007309	WBGene00010124	NA	WBGene00014055	WBGene00009816
WBGene00017451	WBGene00001078	NA	WBGene00004004	WBGene00018424	WBGene00005018	NA	WBGene00006307	WBGene00010232
WBGene00006804	WBGene00019843	NA	WBGene00004003	WBGene00000558	WBGene00003552	NA	WBGene00009730	WBGene00003766
WBGene00013142	WBGene00015752	NA	WBGene00005025	WBGene00015538	WBGene00012295	NA	WBGene00006530	WBGene00002202
WBGene00021200	WBGene00002092	NA	WBGene00004777	WBGene00003473	WBGene00000705	NA	WBGene00011343	WBGene00001448
WBGene00044393	WBGene00005003	NA	WBGene00011095	WBGene00012087	WBGene00020497	NA	WBGene00021195	WBGene00020587
WBGene00013998	WBGene00014308	NA	WBGene00000870	WBGene00011372	WBGene00004421	NA	WBGene00009774	WBGene00010794
WBGene00001603	WBGene00044029	NA	WBGene00006527	WBGene00006359	WBGene00006833	NA	WBGene00015477	WBGene00045105
WBGene00001413	WBGene00001893	NA	WBGene00007108	WBGene00010467	WBGene00001574	NA	WBGene00020319	WBGene00009896
WBGene00022799	WBGene00000742	NA	WBGene00007867	WBGene00011220	WBGene00007333	NA	WBGene00001454	WBGene00018701
NA	WBGene00012861	NA	WBGene00002179	WBGene00010573	WBGene00015413	NA	WBGene00019167	WBGene00013181
NA	WBGene00009901	NA	WBGene00010467	WBGene00005517	WBGene00008732	NA	WBGene00013969	WBGene00013959
NA	WBGene00017568	NA	WBGene00004924	WBGene00013315	WBGene00010012	NA	WBGene00001184	WBGene00001571
NA	WBGene00018144	NA	WBGene00007524	WBGene00017266	WBGene00012620	NA	WBGene00000970	WBGene00010770
NA	WBGene00020243	NA	WBGene00002335	WBGene00007924	WBGene00011768	NA	WBGene00017807	WBGene00020629
NA	WBGene00001006	NA	WBGene00007753	WBGene00021079	WBGene00010128	NA	WBGene00000177	WBGene00021492
NA	WBGene00012252	NA	WBGene00017048	WBGene00016752	WBGene00019113	NA	WBGene00045397	WBGene00001626
NA	WBGene00015791	NA	WBGene00018076	WBGene00016368	WBGene00019962	NA	WBGene00018074	WBGene00010441
NA	WBGene00020283	NA	WBGene00009389	WBGene00019026	WBGene00001340	NA	WBGene00006714	WBGene00006945
NA	WBGene00009091	NA	WBGene00009012	WBGene00000054	WBGene00006974	NA	WBGene00018771	WBGene00004190
NA	WBGene00014055	NA	WBGene00016238	WBGene00045460	WBGene00008124	NA	WBGene00018757	WBGene00019254
NA	WBGene00017781	NA	WBGene00012259	WBGene00001910	WBGene00011560	NA	WBGene00005022	WBGene00004015
NA	WBGene00000645	NA	WBGene00018771	WBGene00007750	WBGene00000218	NA	WBGene00017715	WBGene00007316
NA	WBGene00012938	NA	WBGene00018871	WBGene00016040	WBGene00003014	NA	WBGene00015855	WBGene00001236
NA	WBGene00000120	NA	WBGene00018518	WBGene00007337	WBGene00003053	NA	WBGene00008998	WBGene00015754
NA	WBGene00014886	NA	WBGene00002055	WBGene00009589	WBGene00010796	NA	WBGene00022018	WBGene00020347
NA	WBGene00000497	NA	WBGene00006498	WBGene00021049	WBGene00019944	NA	WBGene00044582	WBGene00019479
NA	WBGene00021791	NA	WBGene00007717	WBGene00020587	WBGene00010122	NA	WBGene00010742	WBGene00013573
NA	WBGene00007317	NA	WBGene00003718	WBGene00014672	WBGene00011384	NA	WBGene00013758	WBGene00021030
NA	WBGene00019563	NA	WBGene00019599	WBGene00015921	WBGene00077525	NA	WBGene00007194	WBGene00006889
NA	WBGene00011072	NA	WBGene00011794	WBGene00020311	WBGene00020613	NA	WBGene00016428	WBGene00005662
NA	WBGene00000287	NA	WBGene00077763	WBGene00009459	WBGene00001091	NA	WBGene00017134	WBGene00007365
NA	WBGene00001935	NA	WBGene00003030	WBGene00018161	WBGene00000718	NA	WBGene00044468	WBGene00010731
NA	WBGene00001631	NA	WBGene00002850	WBGene00006048	WBGene00002216	NA	WBGene00006687	WBGene00009563
NA	WBGene00009640	NA	WBGene00001708	WBGene00019908	WBGene00001837	NA	WBGene00021043	WBGene00022231
NA	WBGene00015388	NA	WBGene00008509	WBGene00020663	WBGene00017125	NA	WBGene00011928	WBGene00022003
NA	WBGene00007903	NA	WBGene00020339	WBGene00021996	WBGene00013969	NA	WBGene00001874	WBGene00017354
NA	WBGene00015494	NA	WBGene00018616	WBGene00010736	WBGene00022410	NA	WBGene00016674	WBGene00044544
NA	WBGene00001455	NA	WBGene00010259	WBGene00001700	WBGene00000697	NA	WBGene00013670	WBGene00044200
NA	WBGene00011314	NA	WBGene00006832	WBGene00006610	WBGene00020171	NA	WBGene00019226	WBGene00023482
NA	WBGene00044725	NA	WBGene00007958	WBGene00012791	WBGene00021554	NA	WBGene00003923	WBGene00017534
NA	WBGene00019184	NA	WBGene00019737	WBGene00016883	WBGene00010967	NA	WBGene00016396	WBGene00016018
NA	WBGene00012729	NA	WBGene00007178	WBGene00011835	WBGene00017678	NA	WBGene00021692	WBGene00044701
NA	WBGene00011272	NA	WBGene00007696	WBGene00009470	WBGene00004700	NA	WBGene00002095	WBGene00019863
NA	WBGene00013180	NA	WBGene00007752	WBGene00002016	WBGene00008685	NA	WBGene00021359	WBGene00017503
NA	WBGene00015139	NA	WBGene00000254	WBGene00021486	WBGene00008389	NA	WBGene00010195	WBGene00016024
NA	NA	NA	WBGene00020082	WBGene00006424	WBGene00007996	NA	WBGene00011083	WBGene00044392
NA	NA	NA	WBGene00019227	WBGene00004721	WBGene00017782	NA	WBGene00012983	WBGene00001702
NA	NA	NA	WBGene00007054	WBGene00009724	WBGene00014883	NA	WBGene00019022	WBGene00020717
NA	NA	NA	WBGene00002041	WBGene00020720	WBGene00012456	NA	WBGene00008925	WBGene00001596
NA	NA	NA	WBGene00022722	WBGene00015544	WBGene00019831	NA	WBGene00012244	WBGene00019081
NA	NA	NA	WBGene00020022	WBGene00022748	WBGene00000895	NA	WBGene00010507	WBGene00020171
NA	NA	NA	WBGene00010130	WBGene00016367	WBGene00010008	NA	WBGene00000170	WBGene00000388
NA	NA	NA	WBGene00000268	WBGene00007533	WBGene00014987	NA	WBGene00009460	WBGene00045277
NA	NA	NA	WBGene00001518	WBGene00017616	WBGene00013119	NA	WBGene00008005	WBGene00004273
NA	NA	NA	WBGene00010893	WBGene00011681	WBGene00000112	NA	WBGene00020401	WBGene00021439
NA	NA	NA	WBGene00015096	WBGene00201398	WBGene00016849	NA	WBGene00008885	WBGene00019563
NA	NA	NA	WBGene00004040	WBGene00013165	WBGene00002990	NA	WBGene00013219	WBGene00000028
NA	NA	NA	WBGene00001505	WBGene00044081	WBGene00021533	NA	WBGene00002081	WBGene00021628
NA	NA	NA	WBGene00009188	WBGene00001411	WBGene00015676	NA	WBGene00013898	WBGene00003046
NA	NA	NA	WBGene00009508	WBGene00007978	WBGene00008632	NA	WBGene00004346	WBGene00045211
NA	NA	NA	WBGene00021365	WBGene00010718	WBGene00044166	NA	WBGene00013249	WBGene00006984
NA	NA	NA	WBGene00006468	WBGene00020372	WBGene00012799	NA	WBGene00022633	WBGene00006957
NA	NA	NA	WBGene00002030	WBGene00002055	WBGene00000644	NA	WBGene00010625	WBGene00001234
NA	NA	NA	WBGene00001631	WBGene00019401	WBGene00004194	NA	WBGene00008147	WBGene00000734
NA	NA	NA	WBGene00012538	WBGene00021577	WBGene00020242	NA	WBGene00014300	WBGene00011095
NA	NA	NA	WBGene00015527	WBGene00008977	WBGene00007421	NA	WBGene00012289	WBGene00018874
NA	NA	NA	WBGene00017443	WBGene00019301	WBGene00004459	NA	WBGene00007257	WBGene00018144
NA	NA	NA	WBGene00006593	WBGene00012875	WBGene00020083	NA	WBGene00015471	WBGene00003401
NA	NA	NA	WBGene00012118	WBGene00007709	WBGene00001188	NA	WBGene00006062	WBGene00021059
NA	NA	NA	WBGene00004860	WBGene00008650	WBGene00000660	NA	WBGene00021811	WBGene00044500
NA	NA	NA	WBGene00009435	WBGene00008529	WBGene00022646	NA	WBGene00021211	WBGene00001025
NA	NA	NA	WBGene00018341	WBGene00022628	WBGene00006582	NA	WBGene00050904	WBGene00012554
NA	NA	NA	WBGene00023187	WBGene00020097	WBGene00012073	NA	WBGene00002146	WBGene00018718
NA	NA	NA	WBGene00008731	WBGene00016115	WBGene00003847	NA	WBGene00023460	WBGene00022494
NA	NA	NA	WBGene00010070	WBGene00009736	WBGene00009101	NA	WBGene00004822	WBGene00018470
NA	NA	NA	WBGene00020572	WBGene00012140	WBGene00022482	NA	WBGene00014027	WBGene00011115
NA	NA	NA	WBGene00010522	WBGene00009888	WBGene00007492	NA	WBGene00016930	WBGene00019487
NA	NA	NA	WBGene00018576	WBGene00018072	WBGene00013602	NA	WBGene00010277	WBGene00020139
NA	NA	NA	WBGene00022314	WBGene00007791	WBGene00019978	NA	WBGene00018430	WBGene00000378
NA	NA	NA	WBGene00020083	WBGene00006744	WBGene00018657	NA	WBGene00021127	WBGene00010351
NA	NA	NA	WBGene00044043	WBGene00012466	WBGene00020721	NA	WBGene00000888	WBGene00015022
NA	NA	NA	WBGene00017891	WBGene00007906	WBGene00001451	NA	WBGene00015268	WBGene00016244
NA	NA	NA	WBGene00003150	WBGene00000392	WBGene00001037	NA	WBGene00003224	WBGene00000983
NA	NA	NA	WBGene00008640	WBGene00010564	WBGene00008745	NA	WBGene00007126	WBGene00011193
NA	NA	NA	WBGene00018677	WBGene00016003	WBGene00004884	NA	WBGene00001463	WBGene00011155
NA	NA	NA	WBGene00003508	WBGene00011737	WBGene00014202	NA	WBGene00019841	WBGene00044761
NA	NA	NA	WBGene00017335	WBGene00044474	WBGene00002199	NA	WBGene00003599	WBGene00011629
NA	NA	NA	WBGene00044071	WBGene00017548	WBGene00007120	NA	WBGene00016355	WBGene00016913
NA	NA	NA	WBGene00002210	WBGene00009891	WBGene00013438	NA	WBGene00020195	WBGene00005291
NA	NA	NA	WBGene00010015	WBGene00006057	WBGene00011501	NA	WBGene00012793	WBGene00000094
NA	NA	NA	WBGene00044398	WBGene00016753	WBGene00021978	NA	WBGene00001769	WBGene00004055
NA	NA	NA	WBGene00020719	WBGene00006405	WBGene00016535	NA	WBGene00008288	WBGene00010200
NA	NA	NA	WBGene00009320	WBGene00016662	WBGene00016907	NA	WBGene00022791	WBGene00004963
NA	NA	NA	WBGene00010502	WBGene00006532	WBGene00011343	NA	WBGene00008092	WBGene00000795
NA	NA	NA	WBGene00000407	WBGene00045316	WBGene00017964	NA	WBGene00009112	WBGene00011064
NA	NA	NA	WBGene00011798	WBGene00017851	WBGene00010052	NA	WBGene00018295	WBGene00022027
NA	NA	NA	WBGene00006685	WBGene00019661	WBGene00013658	NA	WBGene00003099	WBGene00044436
NA	NA	NA	WBGene00008560	WBGene00001337	WBGene00019605	NA	WBGene00009236	WBGene00022053
NA	NA	NA	WBGene00006820	WBGene00017608	WBGene00016276	NA	WBGene00011314	WBGene00044792
NA	NA	NA	WBGene00000047	WBGene00019406	WBGene00012346	NA	WBGene00015400	WBGene00019305
NA	NA	NA	WBGene00003619	WBGene00017433	WBGene00022910	NA	WBGene00009121	WBGene00008002
NA	NA	NA	WBGene00006915	WBGene00011449	WBGene00000732	NA	WBGene00001758	WBGene00000266
NA	NA	NA	WBGene00000660	WBGene00003841	WBGene00000832	NA	WBGene00022732	WBGene00009668
NA	NA	NA	WBGene00012948	WBGene00016605	WBGene00010725	NA	WBGene00020128	WBGene00001688
NA	NA	NA	WBGene00017989	WBGene00006829	WBGene00000472	NA	WBGene00018508	WBGene00000282
NA	NA	NA	WBGene00021146	WBGene00044272	WBGene00016060	NA	WBGene00018219	WBGene00004915
NA	NA	NA	WBGene00015548	WBGene00021454	WBGene00001620	NA	WBGene00011019	WBGene00018362
NA	NA	NA	NA	WBGene00016539	WBGene00018744	NA	WBGene00015859	WBGene00008641
NA	NA	NA	NA	WBGene00044312	WBGene00006528	NA	WBGene00007073	WBGene00001184
NA	NA	NA	NA	WBGene00004477	WBGene00045063	NA	WBGene00012829	WBGene00021320
NA	NA	NA	NA	WBGene00015617	WBGene00010204	NA	WBGene00015680	WBGene00007684
NA	NA	NA	NA	WBGene00010677	WBGene00020604	NA	WBGene00008343	WBGene00001819
NA	NA	NA	NA	NA	WBGene00003610	NA	WBGene00013840	WBGene00013696
NA	NA	NA	NA	NA	WBGene00004033	NA	WBGene00008000	WBGene00005006
NA	NA	NA	NA	NA	WBGene00013843	NA	WBGene00002229	WBGene00018082
NA	NA	NA	NA	NA	WBGene00018969	NA	WBGene00011773	WBGene00009430
NA	NA	NA	NA	NA	WBGene00004701	NA	WBGene00001067	WBGene00006739
NA	NA	NA	NA	NA	WBGene00016574	NA	WBGene00015326	WBGene00021882
NA	NA	NA	NA	NA	WBGene00001225	NA	WBGene00000709	WBGene00011433
NA	NA	NA	NA	NA	WBGene00019682	NA	WBGene00019116	WBGene00015497
NA	NA	NA	NA	NA	WBGene00022245	NA	WBGene00008732	WBGene00007330
NA	NA	NA	NA	NA	WBGene00018953	NA	WBGene00016586	WBGene00006436
NA	NA	NA	NA	NA	WBGene00022024	NA	WBGene00016034	WBGene00003772
NA	NA	NA	NA	NA	WBGene00001430	NA	WBGene00015161	WBGene00006562
NA	NA	NA	NA	NA	WBGene00007709	NA	WBGene00012845	WBGene00002054
NA	NA	NA	NA	NA	WBGene00003990	NA	WBGene00019763	WBGene00001005
NA	NA	NA	NA	NA	WBGene00017806	NA	WBGene00016150	WBGene00020461
NA	NA	NA	NA	NA	WBGene00022354	NA	WBGene00021903	WBGene00019117
NA	NA	NA	NA	NA	WBGene00012713	NA	WBGene00022486	WBGene00004095
NA	NA	NA	NA	NA	WBGene00000526	NA	WBGene00002637	WBGene00019199
NA	NA	NA	NA	NA	WBGene00022610	NA	WBGene00017827	WBGene00017509
NA	NA	NA	NA	NA	WBGene00016396	NA	WBGene00021190	WBGene00044741
NA	NA	NA	NA	NA	WBGene00008221	NA	WBGene00021311	WBGene00015642
NA	NA	NA	NA	NA	WBGene00013257	NA	WBGene00017639	WBGene00001167
NA	NA	NA	NA	NA	WBGene00044631	NA	WBGene00044224	WBGene00044514
NA	NA	NA	NA	NA	WBGene00015626	NA	WBGene00016394	WBGene00007786
NA	NA	NA	NA	NA	WBGene00016250	NA	WBGene00014093	WBGene00008911
NA	NA	NA	NA	NA	WBGene00001505	NA	WBGene00019513	WBGene00018670
NA	NA	NA	NA	NA	WBGene00013748	NA	WBGene00008152	WBGene00050946
NA	NA	NA	NA	NA	WBGene00001066	NA	WBGene00009007	WBGene00000441
NA	NA	NA	NA	NA	WBGene00012744	NA	WBGene00016921	WBGene00006352
NA	NA	NA	NA	NA	WBGene00000373	NA	WBGene00013250	WBGene00020199
NA	NA	NA	NA	NA	WBGene00021104	NA	WBGene00003143	WBGene00004756
NA	NA	NA	NA	NA	WBGene00001166	NA	WBGene00020376	WBGene00021127
NA	NA	NA	NA	NA	WBGene00003887	NA	WBGene00006812	WBGene00002109
NA	NA	NA	NA	NA	WBGene00010522	NA	WBGene00004239	WBGene00008120
NA	NA	NA	NA	NA	WBGene00022010	NA	WBGene00011006	WBGene00004998
NA	NA	NA	NA	NA	WBGene00004212	NA	WBGene00044310	WBGene00009997
NA	NA	NA	NA	NA	WBGene00019388	NA	WBGene00003430	WBGene00007400
NA	NA	NA	NA	NA	WBGene00019236	NA	WBGene00009440	WBGene00009200
NA	NA	NA	NA	NA	WBGene00020682	NA	WBGene00019379	WBGene00004371
NA	NA	NA	NA	NA	NA	NA	WBGene00015511	WBGene00004992
NA	NA	NA	NA	NA	NA	NA	WBGene00016628	WBGene00012936
NA	NA	NA	NA	NA	NA	NA	WBGene00021018	WBGene00009634
NA	NA	NA	NA	NA	NA	NA	WBGene00012130	WBGene00021680
NA	NA	NA	NA	NA	NA	NA	WBGene00016620	WBGene00008262
NA	NA	NA	NA	NA	NA	NA	WBGene00021158	WBGene00006434
NA	NA	NA	NA	NA	NA	NA	WBGene00013876	WBGene00044393
NA	NA	NA	NA	NA	NA	NA	WBGene00007651	WBGene00013978
NA	NA	NA	NA	NA	NA	NA	WBGene00018316	WBGene00001914
NA	NA	NA	NA	NA	NA	NA	WBGene00009438	WBGene00011647
NA	NA	NA	NA	NA	NA	NA	WBGene00013573	WBGene00020847
NA	NA	NA	NA	NA	NA	NA	WBGene00007462	WBGene00014075
NA	NA	NA	NA	NA	NA	NA	WBGene00009677	WBGene00008997
NA	NA	NA	NA	NA	NA	NA	WBGene00004801	WBGene00013004
NA	NA	NA	NA	NA	NA	NA	WBGene00008119	WBGene00015238
NA	NA	NA	NA	NA	NA	NA	WBGene00018898	WBGene00017306
NA	NA	NA	NA	NA	NA	NA	WBGene00007789	WBGene00004949
NA	NA	NA	NA	NA	NA	NA	WBGene00010991	WBGene00018781
NA	NA	NA	NA	NA	NA	NA	WBGene00013321	WBGene00018400
NA	NA	NA	NA	NA	NA	NA	WBGene00007014	WBGene00021831
NA	NA	NA	NA	NA	NA	NA	WBGene00006733	WBGene00013999
NA	NA	NA	NA	NA	NA	NA	WBGene00013522	WBGene00004169
NA	NA	NA	NA	NA	NA	NA	WBGene00013968	WBGene00003843
NA	NA	NA	NA	NA	NA	NA	WBGene00003173	WBGene00016867
NA	NA	NA	NA	NA	NA	NA	WBGene00045050	WBGene00017589
NA	NA	NA	NA	NA	NA	NA	WBGene00018540	WBGene00001723
NA	NA	NA	NA	NA	NA	NA	WBGene00018256	WBGene00004459
NA	NA	NA	NA	NA	NA	NA	WBGene00008168	WBGene00044071
NA	NA	NA	NA	NA	NA	NA	WBGene00017574	WBGene00014125
NA	NA	NA	NA	NA	NA	NA	WBGene00020329	WBGene00019622
NA	NA	NA	NA	NA	NA	NA	WBGene00009469	WBGene00012301
NA	NA	NA	NA	NA	NA	NA	WBGene00007974	WBGene00010963
NA	NA	NA	NA	NA	NA	NA	WBGene00004951	WBGene00007617
NA	NA	NA	NA	NA	NA	NA	WBGene00006852	WBGene00010636
NA	NA	NA	NA	NA	NA	NA	WBGene00044701	WBGene00015322
NA	NA	NA	NA	NA	NA	NA	WBGene00008886	WBGene00000931
NA	NA	NA	NA	NA	NA	NA	WBGene00012035	WBGene00011932
NA	NA	NA	NA	NA	NA	NA	WBGene00010396	WBGene00017112
NA	NA	NA	NA	NA	NA	NA	WBGene00044243	WBGene00009361
NA	NA	NA	NA	NA	NA	NA	WBGene00009356	WBGene00007626
NA	NA	NA	NA	NA	NA	NA	WBGene00185014	WBGene00020701
NA	NA	NA	NA	NA	NA	NA	WBGene00000018	WBGene00000634
NA	NA	NA	NA	NA	NA	NA	WBGene00021644	WBGene00008831
NA	NA	NA	NA	NA	NA	NA	WBGene00017833	WBGene00000715
NA	NA	NA	NA	NA	NA	NA	WBGene00010859	WBGene00009353
NA	NA	NA	NA	NA	NA	NA	WBGene00011763	WBGene00017627
NA	NA	NA	NA	NA	NA	NA	WBGene00012891	WBGene00007846
NA	NA	NA	NA	NA	NA	NA	WBGene00011215	WBGene00021608
NA	NA	NA	NA	NA	NA	NA	WBGene00019770	WBGene00044472
NA	NA	NA	NA	NA	NA	NA	WBGene00013415	WBGene00001483
NA	NA	NA	NA	NA	NA	NA	WBGene00044323	WBGene00009529
NA	NA	NA	NA	NA	NA	NA	WBGene00006777	WBGene00023452
NA	NA	NA	NA	NA	NA	NA	WBGene00003178	WBGene00021136
NA	NA	NA	NA	NA	NA	NA	WBGene00008363	WBGene00021841
NA	NA	NA	NA	NA	NA	NA	WBGene00043998	WBGene00010556
NA	NA	NA	NA	NA	NA	NA	WBGene00000285	WBGene00045024
NA	NA	NA	NA	NA	NA	NA	WBGene00017272	WBGene00002050
NA	NA	NA	NA	NA	NA	NA	WBGene00009563	WBGene00016677
NA	NA	NA	NA	NA	NA	NA	WBGene00021093	WBGene00019630
NA	NA	NA	NA	NA	NA	NA	WBGene00015842	WBGene00000830
NA	NA	NA	NA	NA	NA	NA	WBGene00012429	WBGene00019006
NA	NA	NA	NA	NA	NA	NA	WBGene00021538	WBGene00017998
NA	NA	NA	NA	NA	NA	NA	WBGene00018520	WBGene00003160
NA	NA	NA	NA	NA	NA	NA	WBGene00001984	WBGene00015125
NA	NA	NA	NA	NA	NA	NA	WBGene00010013	WBGene00004418
NA	NA	NA	NA	NA	NA	NA	WBGene00020863	WBGene00018764
NA	NA	NA	NA	NA	NA	NA	WBGene00015217	WBGene00002069
NA	NA	NA	NA	NA	NA	NA	WBGene00010110	WBGene00021858
NA	NA	NA	NA	NA	NA	NA	WBGene00003155	WBGene00008314
NA	NA	NA	NA	NA	NA	NA	WBGene00007973	WBGene00019141
NA	NA	NA	NA	NA	NA	NA	WBGene00019411	WBGene00019932
NA	NA	NA	NA	NA	NA	NA	WBGene00006745	WBGene00009476
NA	NA	NA	NA	NA	NA	NA	WBGene00012713	WBGene00008177
NA	NA	NA	NA	NA	NA	NA	WBGene00007546	WBGene00022819
NA	NA	NA	NA	NA	NA	NA	WBGene00021613	WBGene00044690
NA	NA	NA	NA	NA	NA	NA	WBGene00006932	WBGene00016055
NA	NA	NA	NA	NA	NA	NA	WBGene00009468	WBGene00013904
NA	NA	NA	NA	NA	NA	NA	WBGene00013558	WBGene00017060
NA	NA	NA	NA	NA	NA	NA	WBGene00009355	WBGene00011940
NA	NA	NA	NA	NA	NA	NA	WBGene00008505	WBGene00043537
NA	NA	NA	NA	NA	NA	NA	WBGene00018848	WBGene00044491
NA	NA	NA	NA	NA	NA	NA	WBGene00017306	WBGene00010641
NA	NA	NA	NA	NA	NA	NA	WBGene00019128	WBGene00018740
NA	NA	NA	NA	NA	NA	NA	WBGene00001169	WBGene00019967
NA	NA	NA	NA	NA	NA	NA	WBGene00011836	WBGene00006741
NA	NA	NA	NA	NA	NA	NA	WBGene00044790	WBGene00013838
NA	NA	NA	NA	NA	NA	NA	WBGene00020443	WBGene00008330
NA	NA	NA	NA	NA	NA	NA	WBGene00012408	WBGene00044341
NA	NA	NA	NA	NA	NA	NA	WBGene00018261	WBGene00001971
NA	NA	NA	NA	NA	NA	NA	WBGene00003254	WBGene00044053
NA	NA	NA	NA	NA	NA	NA	WBGene00001450	WBGene00006980
NA	NA	NA	NA	NA	NA	NA	WBGene00022152	WBGene00077576
NA	NA	NA	NA	NA	NA	NA	WBGene00013460	WBGene00020948
NA	NA	NA	NA	NA	NA	NA	WBGene00008877	WBGene00019284
NA	NA	NA	NA	NA	NA	NA	WBGene00009137	WBGene00021046
NA	NA	NA	NA	NA	NA	NA	WBGene00017166	WBGene00008047
NA	NA	NA	NA	NA	NA	NA	WBGene00006459	WBGene00012168
NA	NA	NA	NA	NA	NA	NA	WBGene00016664	WBGene00013866
NA	NA	NA	NA	NA	NA	NA	WBGene00001813	WBGene00020022
NA	NA	NA	NA	NA	NA	NA	WBGene00008335	WBGene00044681
NA	NA	NA	NA	NA	NA	NA	WBGene00020216	WBGene00006368
NA	NA	NA	NA	NA	NA	NA	WBGene00010132	WBGene00021474
								WBGene00013536
								WBGene00021852
								WBGene00020504
								WBGene00077697
								WBGene00019540
								WBGene00010480
								WBGene00015763
								WBGene00012806
								WBGene00016172
								WBGene00021342
								WBGene00014140
								WBGene00045183
								WBGene00011291
								WBGene00007603
								WBGene00004121
								WBGene00016735
								WBGene00044291
								WBGene00010628
								WBGene00008409
								WBGene00004483
								WBGene00008549
								WBGene00000371
								WBGene00016344
								WBGene00006786
								WBGene00004783
								WBGene00007552
								WBGene00004775
								WBGene00009493
								WBGene00019888
								WBGene00021350
								WBGene00002141
								WBGene00007998
								WBGene00007149
								WBGene00044712
								WBGene00001855
								WBGene00019868
								WBGene00004249
								WBGene00002143
								WBGene00001158
								WBGene00016603
								WBGene00014981
								WBGene00018523
								WBGene00003527
								WBGene00011441
								WBGene00002089
								WBGene00014028
								WBGene00019188
								WBGene00008303
								WBGene00023159
								WBGene00001462
								WBGene00020275
								WBGene00012018
								WBGene00000140
								WBGene00013998
								WBGene00007303
								WBGene00017541
								WBGene00015518
								WBGene00001980
								WBGene00001215
								WBGene00002983
								WBGene00018829
								WBGene00022336
								WBGene00020190
								WBGene00003516
								WBGene00012234
								WBGene00000618
								WBGene00004053
								WBGene00017037
								WBGene00013018
								WBGene00003652
								WBGene00003844
								WBGene00045304
								WBGene00021262
								WBGene00022593
								WBGene00021697
								WBGene00010326
								WBGene00014000
								WBGene00014046
								WBGene00010214
								WBGene00016980
								WBGene00009043
								WBGene00021334
								WBGene00018860
								WBGene00000870
								WBGene00018782
								WBGene00017796
								WBGene00004206
								WBGene00018249
								WBGene00021932
								WBGene00007455
								WBGene00001709
								WBGene00012194
								WBGene00003762
								WBGene00002915
								WBGene00013340
								WBGene00010621
								WBGene00012289
								WBGene00017825
								WBGene00045407
								WBGene00007402
								WBGene00003613
								WBGene00023323
								WBGene00015096
								WBGene00004980
								WBGene00012037
								WBGene00017813
								WBGene00021058
								WBGene00004930
								WBGene00016353
								WBGene00016396
								WBGene00013577
								WBGene00006641
								WBGene00004467
								WBGene00016057
								WBGene00015044
								WBGene00000146
								WBGene00012657
								WBGene00007959
								WBGene00016746
								WBGene00000552
								WBGene00020808
								WBGene00011953
								WBGene00016801
								WBGene00011438
								WBGene00006575
								WBGene00000029
								WBGene00018160
								WBGene00004462
								WBGene00004321
								WBGene00003776
								WBGene00013158
								WBGene00001036
								WBGene00009927
								WBGene00008892
								WBGene00015346
								WBGene00003495
								WBGene00013387
								WBGene00016790
								WBGene00004458
								WBGene00021418
								WBGene00009222
								WBGene00007630
								WBGene00004969
								WBGene00004806
								WBGene00013014
								WBGene00016995
								WBGene00012393
								WBGene00010289
								WBGene00012629
								WBGene00020782
								WBGene00018948
								WBGene00044774
								WBGene00010575
								WBGene00023500
								WBGene00021323
								WBGene00020468
								WBGene00020761
								WBGene00022848
								WBGene00007978
								WBGene00006596
								WBGene00010368
								WBGene00015335
								WBGene00013681
								WBGene00012209
								WBGene00013216
								WBGene00011671
								WBGene00012942
								WBGene00015525
								WBGene00022170
								WBGene00021431
								WBGene00044447
								WBGene00044608
								WBGene00003245
								WBGene00015463
								WBGene00021553
								WBGene00012494
								WBGene00018957
								WBGene00014233
								WBGene00015339
								WBGene00009394
								WBGene00013926
								WBGene00022401
								WBGene00011594
								WBGene00000780
								WBGene00006757
								WBGene00007295
								WBGene00009274
								WBGene00016391
								WBGene00010846
								WBGene00007156
								WBGene00007848
								WBGene00002280
								WBGene00009435
								WBGene00008051
								WBGene00015701
								WBGene00001921
								WBGene00020375
								WBGene00010063
								WBGene00000063
								WBGene00012128
								WBGene00006445
								WBGene00011352
								WBGene00006415
								WBGene00020942
								WBGene00006924
								WBGene00017742
								WBGene00019520
								WBGene00008339
								WBGene00000092
								WBGene00001148
								WBGene00000377
								WBGene00009466
								WBGene00009439
								WBGene00004352
								WBGene00011482
								WBGene00000466
								WBGene00009738
								WBGene00008571
								WBGene00012221
								WBGene00018361
								WBGene00000542
								WBGene00003024
								WBGene00021884
								WBGene00008865
								WBGene00000392
								WBGene00022441
								WBGene00021977
								WBGene00012543
								WBGene00007584
								WBGene00050917
								WBGene00003402
								WBGene00020177
								WBGene00014224
								WBGene00011625
								WBGene00010478
								WBGene00006958
								WBGene00044007
								WBGene00019196
								WBGene00006687
								WBGene00018827
								WBGene00014249
								WBGene00016902
								WBGene00004499
								WBGene00009743
								WBGene00015423
								WBGene00004311
								WBGene00006349
								WBGene00020742
								WBGene00022623
								WBGene00009783
								WBGene00007207
								WBGene00001429
								WBGene00004747
								WBGene00000745
								WBGene00012819
								WBGene00020715
								WBGene00020103
								WBGene00001783
								WBGene00009976
								WBGene00017431
								WBGene00009956
								WBGene00009772
								WBGene00022107
								WBGene00020268
								WBGene00013237
								WBGene00001589
								WBGene00008238
								WBGene00003499
								WBGene00002062
								WBGene00019067
								WBGene00022389
								WBGene00018519
								WBGene00021171
								WBGene00022970
								WBGene00015893
								WBGene00000276
								WBGene00018700
								WBGene00009812
								WBGene00012005
								WBGene00016574
								WBGene00003752
								WBGene00006661
								WBGene00008346
								WBGene00013142
								WBGene00004914
								WBGene00011512
								WBGene00020157
								WBGene00000133
								WBGene00010630
								WBGene00044900
								WBGene00007017
								WBGene00015617
								WBGene00020031
								WBGene00000872
								WBGene00019672
								WBGene00011812
								WBGene00010290
								WBGene00018000
								WBGene00012357
								WBGene00000886
								WBGene00010639
								WBGene00010279
								WBGene00012452
								WBGene00007307
								WBGene00020331
								WBGene00008363
								WBGene00003600
								WBGene00013383
								WBGene00004452
								WBGene00004284
								WBGene00022868
								WBGene00007911
								WBGene00016069
								WBGene00003589
								WBGene00021960
								WBGene00009834
								WBGene00003437
								WBGene00007555
								WBGene00018531
								WBGene00007859
								WBGene00018842
								WBGene00002162
								WBGene00001560
								WBGene00008484
								WBGene00001101
								WBGene00021352
								WBGene00017841
								WBGene00021758
								WBGene00004723
								WBGene00000192
								WBGene00006375
								WBGene00020722
								WBGene00009236
								WBGene00019518
								WBGene00044122
								WBGene00000894
								WBGene00021785
								WBGene00001332
								WBGene00000301
								WBGene00019295
								WBGene00008394
								WBGene00012730
								WBGene00017289
								WBGene00006565
								WBGene00020324
								WBGene00019741
								WBGene00004409
								WBGene00001426
								WBGene00020089
								WBGene00017925
								WBGene00009770
								WBGene00010470
								WBGene00021005
								WBGene00007722
								WBGene00004876
								WBGene00003247
								WBGene00000969
								WBGene00000527
								WBGene00016617
								WBGene00001564
								WBGene00012512
								WBGene00001411
								WBGene00019968
								WBGene00002879
								WBGene00077559
								WBGene00004465
								WBGene00020183
								WBGene00001403
								WBGene00011554
								WBGene00009473
								WBGene00006949
								WBGene00007836
								WBGene00044641
								WBGene00021294
								WBGene00020372
								WBGene00014492
								WBGene00021610
								WBGene00019531
								WBGene00020670
								WBGene00001758
								WBGene00020992
								WBGene00012694
								WBGene00000101
								WBGene00002244
								WBGene00006499
								WBGene00011153
								WBGene00010918
								WBGene00000465
								WBGene00014033
								WBGene00007509
								WBGene00021055
								WBGene00021624
								WBGene00008535
								WBGene00019301
								WBGene00019867
								WBGene00016803
								WBGene00044459
								WBGene00019404
								WBGene00004152
								WBGene00012463
								WBGene00009902
								WBGene00002026
								WBGene00022538
								WBGene00008149
								WBGene00007190
								WBGene00008800
								WBGene00009657
								WBGene00009296
								WBGene00008122
								WBGene00044803
								WBGene00022292
								WBGene00012946
								WBGene00019821
								WBGene00007071
								WBGene00010189
								WBGene00009347
								WBGene00012424
								WBGene00022797
								WBGene00009586
								WBGene00021109
								WBGene00009323
								WBGene00045456
								WBGene00018465
								WBGene00003007
								WBGene00016415
								WBGene00044490
								WBGene00012149
								WBGene00013692
								WBGene00004164
								WBGene00011538
								WBGene00009211
								WBGene00010878
								WBGene00077503
								WBGene00002097
								WBGene00004567
								WBGene00045386
								WBGene00019394
								WBGene00009180
								WBGene00016596
								WBGene00007167
								WBGene00003830
								WBGene00016956
								WBGene00008287
								WBGene00016903
								WBGene00017272
								WBGene00013578
								WBGene00022883
								WBGene00012636
								WBGene00004480
								WBGene00016678
								WBGene00012807
								WBGene00044513
								WBGene00017698
								WBGene00013084
								WBGene00006928
								WBGene00012449
								WBGene00019171
								WBGene00014048
								WBGene00004445
								WBGene00019011
								WBGene00004811
								WBGene00014996
								WBGene00013968
								WBGene00004972
								WBGene00019673
								WBGene00002046
								WBGene00010135
								WBGene00004181
								WBGene00006428
								WBGene00015673
								WBGene00010608
								WBGene00002088
								WBGene00008510
								WBGene00009260
								WBGene00020990
								WBGene00010632
								WBGene00012339
								WBGene00018974
								WBGene00013441
								WBGene00010262
								WBGene00009962
								WBGene00021425
								WBGene00009440
								WBGene00011571
								WBGene00018900
								WBGene00000251
								WBGene00013632
								WBGene00044989
								WBGene00019592
								WBGene00022291
								WBGene00002053
								WBGene00002081
								WBGene00011916
								WBGene00019278
								WBGene00011262
								WBGene00019126
								WBGene00009058
								WBGene00013694
								WBGene00009284
								WBGene00019090
								WBGene00010649
								WBGene00013931
								WBGene00001662
								WBGene00016400
								WBGene00009678
								WBGene00009459
								WBGene00018497
								WBGene00022489
								WBGene00009692
								WBGene00009798
								WBGene00012155
								WBGene00008483
								WBGene00044445
								WBGene00022015
								WBGene00009518
								WBGene00015300
								WBGene00014915
								WBGene00003963
								WBGene00005602
								WBGene00007507
								WBGene00019240
								WBGene00022643
								WBGene00001007
								WBGene00001433
								WBGene00015049
								WBGene00001708
								WBGene00018710
								WBGene00000657
								WBGene00003029
								WBGene00012030
								WBGene00006808
								WBGene00013679
								WBGene00013116
								WBGene00011226
								WBGene00003433
								WBGene00016509
								WBGene00003564
								WBGene00022161
								WBGene00003633
								WBGene00021533
								WBGene00019166
								WBGene00003161
								WBGene00017999
								WBGene00007551
								WBGene00012298
								WBGene00005249
								WBGene00022092
								WBGene00017785
								WBGene00019719
								WBGene00004208
								WBGene00020260
								WBGene00017826
								WBGene00019434
								WBGene00014576
								WBGene00011723
								WBGene00009422
								WBGene00000752
								WBGene00019819
								WBGene00195068
								WBGene00008823
								WBGene00012105
								WBGene00015179
								WBGene00021248
								WBGene00019953
								WBGene00003912
								WBGene00020437
								WBGene00044578
								WBGene00012426
								WBGene00012293
								WBGene00015886
								WBGene00004191
								WBGene00044438
								WBGene00002023
								WBGene00000500
								WBGene00004456
								WBGene00020391
								WBGene00018481
								WBGene00044533
								WBGene00007305
								WBGene00009443
								WBGene00020987
								WBGene00001145
								WBGene00045168
								WBGene00013710
								WBGene00015892
								WBGene00020991
								WBGene00007633
								WBGene00009131
								WBGene00008376
								WBGene00044397
								WBGene00007308
								WBGene00006759
								WBGene00010366
								WBGene00008743
								WBGene00018994
								WBGene00012396
								WBGene00016741
								WBGene00003371
								WBGene00000240
								WBGene00002217
								WBGene00006602
								WBGene00012624
								WBGene00017074
								WBGene00014246
								WBGene00007942
								WBGene00020356
								WBGene00012140
								WBGene00017786
								WBGene00007984
								WBGene00004356
								WBGene00003677
								WBGene00013168
								WBGene00017445
								WBGene00021367
								WBGene00010660
								WBGene00007333
								WBGene00018762
								WBGene00001225
								WBGene00006497
								WBGene00004703
								WBGene00003526
								WBGene00019666
								WBGene00006937
								WBGene00000763
								WBGene00004408
								WBGene00003950
								WBGene00011829
								WBGene00015085
								WBGene00016631
								WBGene00013515
								WBGene00019607
								WBGene00016264
								WBGene00001518
								WBGene00020901
								WBGene00013167
								WBGene00015735
								WBGene00006708
								WBGene00009548
								WBGene00007153
								WBGene00007206
								WBGene00017948
								WBGene00004117
								WBGene00009025
								WBGene00003786
								WBGene00017750
								WBGene00015789
								WBGene00021146
								WBGene00008284
								WBGene00011986
								WBGene00000366
								WBGene00044452
								WBGene00020652
								WBGene00021663
								WBGene00010509
								WBGene00008882
								WBGene00022445
								WBGene00016621
								WBGene00002118
								WBGene00002107
								WBGene00020104
								WBGene00014244
								WBGene00021461
								WBGene00004727
								WBGene00017103
								WBGene00010840
								WBGene00001792
								WBGene00016169
								WBGene00004023
								WBGene00011742
								WBGene00013768
								WBGene00008141
								WBGene00009556
								WBGene00021239
								WBGene00014166
								WBGene00020889
								WBGene00018319
								WBGene00008453
								WBGene00020921
								WBGene00010296
								WBGene00002076
								WBGene00000799
								WBGene00022348
								WBGene00000698
								WBGene00007041
								WBGene00017653
								WBGene00007505
								WBGene00002179
								WBGene00021799
								WBGene00001484
								WBGene00018206
								WBGene00021196
								WBGene00000100
								WBGene00007598
								WBGene00011662
								WBGene00018971
								WBGene00004450
								WBGene00015658
								WBGene00013252
								WBGene00022198
								WBGene00020534
								WBGene00000479
								WBGene00194707
								WBGene00018168
								WBGene00012201
								WBGene00001794
								WBGene00045396
								WBGene00003584
								WBGene00011206
								WBGene00003485
								WBGene00007288
								WBGene00020417
								WBGene00011980
								WBGene00003063
								WBGene00000253
								WBGene00011063
								WBGene00045050
								WBGene00012827
								WBGene00013243
								WBGene00014184
								WBGene00022244
								WBGene00010965
								WBGene00003541
								WBGene00017275
								WBGene00022710
								WBGene00019689
								WBGene00019528
								WBGene00001489
								WBGene00021400
								WBGene00009125
								WBGene00000380
								WBGene00017886
								WBGene00017460
								WBGene00015453
								WBGene00017828
								WBGene00021950
								WBGene00009745
								WBGene00002066
								WBGene00013716
								WBGene00004808
								WBGene00013138
								WBGene00013362
								WBGene00000369
								WBGene00020112
								WBGene00010505
								WBGene00015942
								WBGene00018061
								WBGene00012138
								WBGene00011089
								WBGene00010268
								WBGene00012689
								WBGene00016891
								WBGene00004001
								WBGene00020577
								WBGene00003767
								WBGene00002203
								WBGene00017951
								WBGene00008624
								WBGene00016822
								WBGene00000046
								WBGene00021040
								WBGene00016988
								WBGene00016356
								WBGene00018026
								WBGene00017076
								WBGene00015574
								WBGene00007578
								WBGene00000491
								WBGene00003740
								WBGene00013289
								WBGene00007175
								WBGene00021872
								WBGene00002077
								WBGene00008234
								WBGene00022577
								WBGene00018960
								WBGene00007957
								WBGene00019604
								WBGene00008117
								WBGene00009528
								WBGene00000784
								WBGene00022493
								WBGene00004443
								WBGene00001595
								WBGene00014095
								WBGene00014177
								WBGene00001590
								WBGene00004258
								WBGene00022781
								WBGene00001226
								WBGene00019164
								WBGene00017855
								WBGene00015507
								WBGene00018127
								WBGene00008622
								WBGene00018330
								WBGene00017924
								WBGene00011770
								WBGene00011178
								WBGene00007780
								WBGene00013069
								WBGene00010130
								WBGene00019507
								WBGene00003246
								WBGene00018853
								WBGene00045394
								WBGene00016740
								WBGene00014153
								WBGene00012239
								WBGene00015296
								WBGene00004916
								WBGene00016559
								WBGene00045410
								WBGene00022563
								WBGene00004145
								WBGene00015650
								WBGene00007533
								WBGene00001340
								WBGene00016053
								WBGene00000685
								WBGene00000892
								WBGene00006625
								WBGene00008389
								WBGene00012930
								WBGene00001017
								WBGene00022745
								WBGene00011798
								WBGene00006048
								WBGene00012967
								WBGene00012693
								WBGene00023432
								WBGene00002223
								WBGene00050885
								WBGene00011190
								WBGene00003079
								WBGene00000383
								WBGene00011782
								WBGene00008605
								WBGene00017045
								WBGene00004429
								WBGene00002037
								WBGene00000230
								WBGene00015928
								WBGene00012478
								WBGene00010055
								WBGene00006494
								WBGene00000764
								WBGene00020028
								WBGene00004089
								WBGene00001085
								WBGene00008265
								WBGene00008803
								WBGene00001023
								WBGene00003438
								WBGene00013025
								WBGene00001594
								WBGene00012666
								WBGene00003214
								WBGene00001040
								WBGene00020154
								WBGene00044357
								WBGene00000647
								WBGene00011691
								WBGene00017782
								WBGene00022144
								WBGene00013718
								WBGene00001434
								WBGene00016003
								WBGene00021543
								WBGene00003418
								WBGene00004489
								WBGene00015531
								WBGene00021085
								WBGene00012326
								WBGene00010620
								WBGene00004380
								WBGene00021674
								WBGene00010051
								WBGene00011275
								WBGene00007735
								WBGene00001073
								WBGene00022789
								WBGene00022354
								WBGene00011968
								WBGene00004762
								WBGene00004271
								WBGene00020230
								WBGene00000803
								WBGene00004076
								WBGene00002105
								WBGene00010193
								WBGene00004947
[truncated: 12,319 more rows]

## Sheet: ST3-David6.8Output
Axis	Category	Term	Count	%	PValue	Genes	List Total	Pop Hits	Pop Total	Fold Enrichment	Bonferroni	Benjamini	FDR
H_up	GOTERM_CC_DIRECT	GO:0000786~nucleosome	21	2.91262	5.59558e-14	WBGENE00001892, WBGENE00001942, WBGENE00001885, WBGENE00001896, WBGENE00001919, WBGENE00001854, WBGENE00001909, WBGENE00001908, WBGENE00001915, WBGENE00001904, WBGENE00001935, WBGENE00001936, WBGENE00001937, WBGENE00001911, WBGENE00001912, WBGENE00001938, WBGENE00001913, WBGENE00001921, WBGENE00001891, WBGENE00001890, WBGENE00001932	332	58	7985	8.70819	7.94564e-12	7.94564e-12	6.61804e-11
H_up	UP_KEYWORDS	Nucleosome core	20	2.77393	2.6122e-13	WBGENE00001892, WBGENE00001942, WBGENE00001885, WBGENE00001896, WBGENE00001919, WBGENE00001909, WBGENE00001908, WBGENE00001915, WBGENE00001904, WBGENE00001935, WBGENE00001936, WBGENE00001937, WBGENE00001911, WBGENE00001912, WBGENE00001938, WBGENE00001913, WBGENE00001921, WBGENE00001891, WBGENE00001932, WBGENE00001890	721	45	13700	8.44506	4.20589e-11	4.20589e-11	3.1577e-10
H_up	GOTERM_MF_DIRECT	GO:0046982~protein heterodimerization activity	21	2.91262	4.69905e-13	WBGENE00001892, WBGENE00001942, WBGENE00001885, WBGENE00001896, WBGENE00001919, WBGENE00001909, WBGENE00001908, WBGENE00001915, WBGENE00001904, WBGENE00001935, WBGENE00001936, WBGENE00001937, WBGENE00001911, WBGENE00001912, WBGENE00001938, WBGENE00001913, WBGENE00001921, WBGENE00001891, WBGENE00009584, WBGENE00001932, WBGENE00001890	287	68	7374	7.93472	1.1467e-10	1.1467e-10	6.08191e-10
H_up	INTERPRO	IPR009072:Histone-fold	21	2.91262	6.63038e-13	WBGENE00001892, WBGENE00001942, WBGENE00001885, WBGENE00001896, WBGENE00001919, WBGENE00001909, WBGENE00001908, WBGENE00001915, WBGENE00001904, WBGENE00001935, WBGENE00001936, WBGENE00001937, WBGENE00001911, WBGENE00001912, WBGENE00001938, WBGENE00001913, WBGENE00001921, WBGENE00001891, WBGENE00009584, WBGENE00001932, WBGENE00001890	464	60	10242	7.72565	3.83229e-10	3.83229e-10	9.74232e-10
H_up	INTERPRO	IPR007125:Histone core	16	2.21914	2.01381e-11	WBGENE00001942, WBGENE00001885, WBGENE00001896, WBGENE00001919, WBGENE00001909, WBGENE00001908, WBGENE00001915, WBGENE00001904, WBGENE00001935, WBGENE00001936, WBGENE00001937, WBGENE00001913, WBGENE00001921, WBGENE00001891, WBGENE00001932, WBGENE00001890	464	37	10242	9.5452	1.16398e-08	5.81991e-09	2.95904e-08
H_up	UP_SEQ_FEATURE	cross-link:Glycyl lysine isopeptide (Lys-Gly) (interchain with G-Cter in ubiquitin)	12	1.66436	6.41152e-11	WBGENE00001915, WBGENE00001935, WBGENE00001904, WBGENE00001936, WBGENE00001942, WBGENE00001885, WBGENE00001896, WBGENE00001910, WBGENE00001921, WBGENE00001890, WBGENE00001932, WBGENE00001908	131	19	2853	13.7549	1.69264e-08	1.69264e-08	8.40054e-08
H_up	INTERPRO	IPR002542:Domain of unknown function DUF19	16	2.21914	1.72138e-10	WBGENE00018062, WBGENE00020869, WBGENE00015883, WBGENE00020620, WBGENE00015433, WBGENE00020616, WBGENE00020618, WBGENE00020617, WBGENE00008389, WBGENE00012821, WBGENE00015877, WBGENE00016481, WBGENE00015878, WBGENE00016483, WBGENE00016484, WBGENE00019112	464	42	10242	8.40887	9.94956e-08	3.31652e-08	2.52934e-07
H_up	PIR_SUPERFAMILY	PIRSF015697:uncharacterized protein	13	1.80305	2.71181e-10	WBGENE00018062, WBGENE00020869, WBGENE00015883, WBGENE00020620, WBGENE00015433, WBGENE00015877, WBGENE00016481, WBGENE00015878, WBGENE00016483, WBGENE00016484, WBGENE00020616, WBGENE00020618, WBGENE00020617	38	26	727	9.56579	5.96599e-09	5.96599e-09	2.12236e-07
H_up	INTERPRO	IPR016638:Uncharacterised protein family UPF0376	13	1.80305	3.42987e-10	WBGENE00018062, WBGENE00020869, WBGENE00015883, WBGENE00020620, WBGENE00015433, WBGENE00015877, WBGENE00016481, WBGENE00015878, WBGENE00016483, WBGENE00016484, WBGENE00020616, WBGENE00020618, WBGENE00020617	464	26	10242	11.0366	1.98246e-07	4.95616e-08	5.03975e-07
H_up	GOTERM_BP_DIRECT	GO:0006334~nucleosome assembly	16	2.21914	9.01434e-10	WBGENE00001892, WBGENE00001885, WBGENE00001896, WBGENE00001919, WBGENE00001854, WBGENE00001908, WBGENE00001915, WBGENE00001936, WBGENE00001911, WBGENE00001937, WBGENE00001912, WBGENE00001938, WBGENE00001913, WBGENE00009277, WBGENE00001891, WBGENE00001932	342	53	8727	7.70341	4.31787e-07	4.31787e-07	1.29027e-06
H_up	UP_KEYWORDS	Chromosome	23	3.19001	1.68196e-08	WBGENE00001892, WBGENE00001942, WBGENE00001885, WBGENE00001974, WBGENE00001896, WBGENE00001919, WBGENE00001854, WBGENE00001909, WBGENE00001908, WBGENE00001915, WBGENE00001904, WBGENE00001935, WBGENE00001936, WBGENE00001937, WBGENE00001911, WBGENE00001912, WBGENE00001938, WBGENE00001913, WBGENE00000549, WBGENE00001921, WBGENE00001891, WBGENE00001890, WBGENE00001932	721	104	13700	4.20223	2.70796e-06	1.35398e-06	2.03311e-05
H_up	INTERPRO	IPR001436:Alpha crystallin/Heat shock protein	9	1.24827	7.98878e-08	WBGENE00002016, WBGENE00002024, WBGENE00002015, WBGENE00002013, WBGENE00008592, WBGENE00002019, WBGENE00002018, WBGENE00011906, WBGENE00002012	464	15	10242	13.244	4.61741e-05	9.23499e-06	0.000117385
H_up	GOTERM_CC_DIRECT	GO:0000788~nuclear nucleosome	7	0.970874	1.26661e-07	WBGENE00001915, WBGENE00001936, WBGENE00001885, WBGENE00001913, WBGENE00001896, WBGENE00001932, WBGENE00001908	332	8	7985	21.0448	1.79858e-05	8.99292e-06	0.00014982
H_up	SMART	SM00427:H2B	7	0.970874	1.50732e-07	WBGENE00001915, WBGENE00001936, WBGENE00001885, WBGENE00001913, WBGENE00001896, WBGENE00001932, WBGENE00001908	194	8	4498	20.2874	1.7334e-05	1.7334e-05	0.000171696
H_up	INTERPRO	IPR002068:Alpha crystallin/Hsp20 domain	9	1.24827	1.53481e-07	WBGENE00002016, WBGENE00002024, WBGENE00002015, WBGENE00002013, WBGENE00008592, WBGENE00002019, WBGENE00002018, WBGENE00011906, WBGENE00002012	464	16	10242	12.4162	8.87079e-05	1.47852e-05	0.00022552
H_up	INTERPRO	IPR000558:Histone H2B	7	0.970874	2.14272e-07	WBGENE00001915, WBGENE00001936, WBGENE00001885, WBGENE00001913, WBGENE00001896, WBGENE00001932, WBGENE00001908	464	8	10242	19.3141	0.000123842	1.76926e-05	0.000314845
H_up	INTERPRO	IPR002900:Domain of unknown function DUF38, Caenorhabditis species	21	2.91262	2.81253e-07	WBGENE00011513, WBGENE00013844, WBGENE00008130, WBGENE00010018, WBGENE00020455, WBGENE00013840, WBGENE00022330, WBGENE00013839, WBGENE00020453, WBGENE00022478, WBGENE00022495, WBGENE00012566, WBGENE00018803, WBGENE00050899, WBGENE00022494, WBGENE00013610, WBGENE00008355, WBGENE00008616, WBGENE00015229, WBGENE00021864, WBGENE00022890	464	118	10242	3.92829	0.000162551	2.03203e-05	0.000413264
H_up	UP_KEYWORDS	Isopeptide bond	12	1.66436	3.66051e-07	WBGENE00001915, WBGENE00015776, WBGENE00001935, WBGENE00001904, WBGENE00001936, WBGENE00001942, WBGENE00001885, WBGENE00001896, WBGENE00001921, WBGENE00001890, WBGENE00001932, WBGENE00001908	721	32	13700	7.12552	5.89325e-05	1.96446e-05	0.000442472
H_up	INTERPRO	IPR008978:HSP20-like chaperone	9	1.24827	1.98544e-06	WBGENE00002016, WBGENE00002024, WBGENE00002015, WBGENE00002013, WBGENE00008592, WBGENE00002019, WBGENE00002018, WBGENE00011906, WBGENE00002012	464	21	10242	9.45998	0.00114693	0.000127501	0.00291731
H_up	UP_KEYWORDS	Methylation	14	1.94175	3.13541e-06	WBGENE00001892, WBGENE00001942, WBGENE00000424, WBGENE00004270, WBGENE00001919, WBGENE00001904, WBGENE00001935, WBGENE00001911, WBGENE00001937, WBGENE00001938, WBGENE00001912, WBGENE00001921, WBGENE00001891, WBGENE00001890	721	54	13700	4.92629	0.000504675	0.000126193	0.00378994
H_up	UP_KEYWORDS	Ubl conjugation	12	1.66436	1.53863e-05	WBGENE00001915, WBGENE00015776, WBGENE00001935, WBGENE00001904, WBGENE00001936, WBGENE00001942, WBGENE00001885, WBGENE00001896, WBGENE00001921, WBGENE00001890, WBGENE00001932, WBGENE00001908	721	45	13700	5.06704	0.00247415	0.000495321	0.018597
H_up	INTERPRO	IPR005020:Protein of unknown function DUF278	7	0.970874	1.81987e-05	WBGENE00016574, WBGENE00016573, WBGENE00016576, WBGENE00019511, WBGENE00017451, WBGENE00016575, WBGENE00018804	464	14	10242	11.0366	0.0104638	0.00105134	0.0267373
H_up	GOTERM_MF_DIRECT	GO:0051082~unfolded protein binding	10	1.38696	2.0545e-05	WBGENE00002016, WBGENE00002015, WBGENE00018782, WBGENE00002013, WBGENE00002019, WBGENE00002018, WBGENE00013735, WBGENE00001030, WBGENE00002012, WBGENE00000915	287	41	7374	6.26668	0.00500048	0.00250337	0.0265846
H_up	INTERPRO	IPR001810:F-box domain, cyclin-like	21	2.91262	2.57557e-05	WBGENE00010649, WBGENE00012117, WBGENE00013844, WBGENE00008130, WBGENE00010018, WBGENE00020455, WBGENE00013840, WBGENE00022330, WBGENE00013839, WBGENE00020453, WBGENE00022478, WBGENE00022495, WBGENE00012566, WBGENE00050899, WBGENE00011770, WBGENE00022494, WBGENE00003177, WBGENE00013610, WBGENE00008616, WBGENE00021864, WBGENE00022890	464	157	10242	2.95248	0.0147767	0.00135245	0.037838
H_up	UP_KEYWORDS	Signal	192	26.6297	4.85782e-05	WBGENE00013297, WBGENE00018874, WBGENE00015883, WBGENE00009156, WBGENE00011533, WBGENE00006624, WBGENE00010977, WBGENE00017488, WBGENE00004933, WBGENE00018713, WBGENE00008770, WBGENE00017484, WBGENE00004169, WBGENE00077697, WBGENE00010196, WBGENE00013393, WBGENE00016153, WBGENE00009205, WBGENE00019668, WBGENE00015472, WBGENE00015877, WBGENE00015878, WBGENE00016483, WBGENE00016484, WBGENE00010285,…	721	2818	13700	1.29463	0.00779077	0.0013027	0.0587041
H_up	SMART	SM00256:FBOX	16	2.21914	5.14555e-05	WBGENE00012117, WBGENE00010018, WBGENE00020455, WBGENE00013840, WBGENE00022330, WBGENE00013839, WBGENE00020453, WBGENE00022478, WBGENE00022495, WBGENE00012566, WBGENE00022494, WBGENE00003177, WBGENE00013610, WBGENE00008616, WBGENE00021864, WBGENE00022890	194	109	4498	3.40339	0.00590006	0.00295439	0.0585963
H_up	SMART	SM00414:H2A	6	0.832178	5.16816e-05	WBGENE00001935, WBGENE00001904, WBGENE00001942, WBGENE00001921, WBGENE00001909, WBGENE00001890	194	11	4498	12.6467	0.00592591	0.00197922	0.0588538
H_up	INTERPRO	IPR002119:Histone H2A	6	0.832178	6.80596e-05	WBGENE00001935, WBGENE00001904, WBGENE00001942, WBGENE00001921, WBGENE00001909, WBGENE00001890	464	11	10242	12.04	0.038576	0.00327295	0.0999583
H_up	GOTERM_BP_DIRECT	GO:0006342~chromatin silencing	6	0.832178	8.78443e-05	WBGENE00001935, WBGENE00001904, WBGENE00001942, WBGENE00001921, WBGENE00001909, WBGENE00001890	342	13	8727	11.7773	0.0412062	0.0208198	0.125663
H_up	UP_KEYWORDS	Stress response	15	2.08044	9.76763e-05	WBGENE00018725, WBGENE00002012, WBGENE00000915, WBGENE00008117, WBGENE00002016, WBGENE00002024, WBGENE00002015, WBGENE00002026, WBGENE00002008, WBGENE00002013, WBGENE00002019, WBGENE00002018, WBGENE00001030, WBGENE00011906, WBGENE00001044	721	83	13700	3.43399	0.0156036	0.00224414	0.118005
H_up	UP_KEYWORDS	Acetylation	15	2.08044	9.76763e-05	WBGENE00001892, WBGENE00001942, WBGENE00012768, WBGENE00000065, WBGENE00001919, WBGENE00001854, WBGENE00001904, WBGENE00001935, WBGENE00001911, WBGENE00001937, WBGENE00001912, WBGENE00001938, WBGENE00001921, WBGENE00001891, WBGENE00001890	721	83	13700	3.43399	0.0156036	0.00224414	0.118005
H_up	GOTERM_BP_DIRECT	GO:0009408~response to heat	11	1.52566	0.000127645	WBGENE00002016, WBGENE00002015, WBGENE00002026, WBGENE00002019, WBGENE00002018, WBGENE00001030, WBGENE00012005, WBGENE00001464, WBGENE00018700, WBGENE00003473, WBGENE00002263	342	62	8727	4.52731	0.0593139	0.0201756	0.182549
H_up	UP_SEQ_FEATURE	chain:Histone H2A	5	0.693481	0.000249974	WBGENE00001935, WBGENE00001904, WBGENE00001942, WBGENE00001921, WBGENE00001890	131	8	2853	13.6116	0.0638703	0.0324621	0.327027
H_up	GOTERM_CC_DIRECT	GO:0005576~extracellular region	24	3.32871	0.000610123	WBGENE00002103, WBGENE00017970, WBGENE00007458, WBGENE00008040, WBGENE00003534, WBGENE00002108, WBGENE00003522, WBGENE00004933, WBGENE00000903, WBGENE00007419, WBGENE00001454, WBGENE00000211, WBGENE00000617, WBGENE00001444, WBGENE00020722, WBGENE00001072, WBGENE00002983, WBGENE00000611, WBGENE00020571, WBGENE00006952, WBGENE00002087, WBGENE00002110, WBGENE00016627, WBGENE00002263	332	265	7985	2.17822	0.0830148	0.0284747	0.719296
H_up	GOTERM_CC_DIRECT	GO:0005811~lipid particle	6	0.832178	0.000650977	WBGENE00001915, WBGENE00001936, WBGENE00001885, WBGENE00001896, WBGENE00001932, WBGENE00001908	332	18	7985	8.01707	0.0883223	0.022852	0.76729
H_up	SMART	SM00213:UBQ	6	0.832178	0.00160162	WBGENE00015852, WBGENE00015843, WBGENE00017459, WBGENE00015851, WBGENE00018660, WBGENE00008852	194	21	4498	6.62445	0.168342	0.0450379	1.80928
H_up	GOTERM_MF_DIRECT	GO:0003677~DNA binding	38	5.27046	0.00177306	WBGENE00001892, WBGENE00016029, WBGENE00001974, WBGENE00001896, WBGENE00003695, WBGENE00000904, WBGENE00003692, WBGENE00001919, WBGENE00001854, WBGENE00001915, WBGENE00001434, WBGENE00001935, WBGENE00001936, WBGENE00003651, WBGENE00001937, WBGENE00001911, WBGENE00001912, WBGENE00001938, WBGENE00018591, WBGENE00001913, WBGENE00015352, WBGENE00001932, WBGENE00007723, WBGENE00001942, WBGENE00001885,…	287	582	7374	1.67757	0.351446	0.134404	2.27043
H_up	KEGG_PATHWAY	cel01220:Degradation of aromatic compounds	3	0.416089	0.00247862	WBGENE00010790, WBGENE00019240, WBGENE00017060	57	3	1913	33.5614	0.142612	0.142612	2.4733
H_up	INTERPRO	IPR009853:Protein of unknown function DUF1412	4	0.554785	0.00280303	WBGENE00012591, WBGENE00012594, WBGENE00012593, WBGENE00012604	464	7	10242	12.6133	0.802581	0.117328	4.04058
H_up	GOTERM_CC_DIRECT	GO:0000790~nuclear chromatin	7	0.970874	0.00497094	WBGENE00001935, WBGENE00001904, WBGENE00001942, WBGENE00012005, WBGENE00001921, WBGENE00001909, WBGENE00001890	332	39	7985	4.31688	0.507191	0.131968	5.72411
H_up	SMART	SM00417:H4	4	0.554785	0.00539374	WBGENE00001892, WBGENE00001911, WBGENE00001938, WBGENE00001912	194	9	4498	10.3047	0.463108	0.116966	5.97461
H_up	INTERPRO	IPR018181:Heat shock protein 70, conserved site	4	0.554785	0.00628606	WBGENE00002026, WBGENE00002008, WBGENE00016250, WBGENE00009692	464	9	10242	9.81034	0.973874	0.229213	8.8494
H_up	INTERPRO	IPR019809:Histone H4, conserved site	4	0.554785	0.00628606	WBGENE00001892, WBGENE00001911, WBGENE00001938, WBGENE00001912	464	9	10242	9.81034	0.973874	0.229213	8.8494
H_up	INTERPRO	IPR001951:Histone H4	4	0.554785	0.00628606	WBGENE00001892, WBGENE00001911, WBGENE00001938, WBGENE00001912	464	9	10242	9.81034	0.973874	0.229213	8.8494
H_up	UP_SEQ_FEATURE	chain:Histone H4	4	0.554785	0.00634542	WBGENE00001892, WBGENE00001911, WBGENE00001938, WBGENE00001912	131	9	2853	9.67939	0.813725	0.428892	8.00209
H_up	INTERPRO	IPR000626:Ubiquitin	6	0.832178	0.00653451	WBGENE00015852, WBGENE00015843, WBGENE00017459, WBGENE00015851, WBGENE00018660, WBGENE00008852	464	27	10242	4.90517	0.97739	0.223239	9.1837
H_up	KEGG_PATHWAY	cel00980:Metabolism of xenobiotics by cytochrome P450	5	0.693481	0.00799362	WBGENE00010790, WBGENE00001749, WBGENE00019240, WBGENE00001784, WBGENE00017060	57	28	1913	5.99311	0.392009	0.220262	7.77987
H_up	GOTERM_MF_DIRECT	GO:0042302~structural constituent of cuticle	13	1.80305	0.00991908	WBGENE00000680, WBGENE00001069, WBGENE00000712, WBGENE00000707, WBGENE00001076, WBGENE00001075, WBGENE00000672, WBGENE00000617, WBGENE00000636, WBGENE00000698, WBGENE00001072, WBGENE00001071, WBGENE00000611	287	144	7374	2.31954	0.912169	0.455607	12.1032
H_up	UP_KEYWORDS	DNA-binding	36	4.99307	0.0101721	WBGENE00001892, WBGENE00016029, WBGENE00001974, WBGENE00001896, WBGENE00003695, WBGENE00000904, WBGENE00003692, WBGENE00001919, WBGENE00001854, WBGENE00001915, WBGENE00001434, WBGENE00001935, WBGENE00003651, WBGENE00001936, WBGENE00001937, WBGENE00001911, WBGENE00001912, WBGENE00001938, WBGENE00018591, WBGENE00001913, WBGENE00015352, WBGENE00001932, WBGENE00001942, WBGENE00001885, WBGENE00003611,…	721	442	13700	1.54762	0.807197	0.185972	11.6255
H_up	KEGG_PATHWAY	cel00982:Drug metabolism - cytochrome P450	5	0.693481	0.0115095	WBGENE00010790, WBGENE00001749, WBGENE00019240, WBGENE00001784, WBGENE00017060	57	31	1913	5.41313	0.512139	0.212775	11.0256
H_up	INTERPRO	IPR020328:Uncharacterised protein family T05H10.3	3	0.416089	0.0115141	WBGENE00011508, WBGENE00013573, WBGENE00044024	464	4	10242	16.555	0.998761	0.341875	15.6476
H_up	INTERPRO	IPR007026:CC domain	4	0.554785	0.0115416	WBGENE00022440, WBGENE00017247, WBGENE00022445, WBGENE00009604	464	11	10242	8.02665	0.998781	0.326114	15.682
H_up	INTERPRO	IPR013126:Heat shock protein 70 family	4	0.554785	0.0115416	WBGENE00002026, WBGENE00002008, WBGENE00016250, WBGENE00009692	464	11	10242	8.02665	0.998781	0.326114	15.682
H_up	SMART	SM00254:ShKT	9	1.24827	0.012204	WBGENE00019772, WBGENE00016731, WBGENE00003534, WBGENE00044316, WBGENE00018713, WBGENE00018647, WBGENE00045497, WBGENE00008298, WBGENE00010940	194	73	4498	2.85849	0.756368	0.209705	13.0528
H_up	INTERPRO	IPR002328:Alcohol dehydrogenase, zinc-type, conserved site	3	0.416089	0.0186186	WBGENE00010790, WBGENE00019240, WBGENE00017060	464	5	10242	13.244	0.999981	0.453106	24.1305
H_up	GOTERM_CC_DIRECT	GO:0005581~collagen trimer	13	1.80305	0.0188069	WBGENE00000680, WBGENE00001069, WBGENE00000712, WBGENE00000707, WBGENE00001075, WBGENE00000617, WBGENE00000705, WBGENE00000672, WBGENE00000636, WBGENE00000698, WBGENE00001072, WBGENE00000611, WBGENE00000623	332	147	7985	2.12698	0.932526	0.361948	20.1143
H_up	GOTERM_MF_DIRECT	GO:0005179~hormone activity	5	0.693481	0.0245049	WBGENE00002103, WBGENE00002108, WBGENE00020722, WBGENE00002087, WBGENE00002110	287	29	7374	4.42989	0.997651	0.702022	27.4632
H_up	INTERPRO	IPR002486:Nematode cuticle collagen, N-terminal	13	1.80305	0.025854	WBGENE00000680, WBGENE00001069, WBGENE00000712, WBGENE00000707, WBGENE00001076, WBGENE00001075, WBGENE00000672, WBGENE00000617, WBGENE00000636, WBGENE00000698, WBGENE00001072, WBGENE00001071, WBGENE00000611	464	141	10242	2.03512	1	0.549254	31.9473
H_up	INTERPRO	IPR003582:Metridin-like ShK toxin	9	1.24827	0.0295097	WBGENE00019772, WBGENE00016731, WBGENE00003534, WBGENE00044316, WBGENE00018713, WBGENE00018647, WBGENE00045497, WBGENE00008298, WBGENE00010940	464	81	10242	2.45259	1	0.579229	35.605
H_up	COG_ONTOLOGY	Posttranslational modification, protein turnover, chaperones	8	1.10957	0.0348251	WBGENE00002016, WBGENE00002024, WBGENE00002015, WBGENE00008592, WBGENE00001030, WBGENE00008343, WBGENE00001044, WBGENE00018398	28	127	1055	2.37345	0.36922	0.36922	20.9172
H_up	SMART	SM01088:SM01088	12	1.66436	0.0352279	WBGENE00000712, WBGENE00000707, WBGENE00001076, WBGENE00000617, WBGENE00000672, WBGENE00001075, WBGENE00000636, WBGENE00000698, WBGENE00001071, WBGENE00000611, WBGENE00001069, WBGENE00000680	194	139	4498	2.00163	0.983825	0.44522	33.5362
H_up	GOTERM_BP_DIRECT	GO:0006952~defense response	9	1.24827	0.0355611	WBGENE00002015, WBGENE00008592, WBGENE00044180, WBGENE00000904, WBGENE00019171, WBGENE00000903, WBGENE00000915, WBGENE00020585, WBGENE00001890	342	97	8727	2.36761	1	0.986911	40.4453
H_up	GOTERM_MF_DIRECT	GO:0031072~heat shock protein binding	3	0.416089	0.0359564	WBGENE00006760, WBGENE00001030, WBGENE00002012	287	8	7374	9.63502	0.999868	0.774439	37.7427
H_up	INTERPRO	IPR000210:BTB/POZ-like	10	1.38696	0.0409008	WBGENE00019888, WBGENE00013569, WBGENE00015014, WBGENE00012195, WBGENE00020030, WBGENE00022569, WBGENE00018223, WBGENE00045060, WBGENE00015210, WBGENE00009820	464	102	10242	2.16405	1	0.683178	45.8613
H_up	INTERPRO	IPR004046:Glutathione S-transferase, C-terminal	6	0.832178	0.0471495	WBGENE00021127, WBGENE00001768, WBGENE00001749, WBGENE00001784, WBGENE00001771, WBGENE00001763	464	44	10242	3.00999	1	0.718859	50.8192
H_up	INTERPRO	IPR008160:Collagen triple helix repeat	11	1.52566	0.0493243	WBGENE00000707, WBGENE00001076, WBGENE00000617, WBGENE00000672, WBGENE00000705, WBGENE00001072, WBGENE00001071, WBGENE00000611, WBGENE00000623, WBGENE00001069, WBGENE00000680	464	122	10242	1.99021	1	0.719492	52.443
H_up	INTERPRO	IPR004045:Glutathione S-transferase, N-terminal	6	0.832178	0.0511586	WBGENE00021127, WBGENE00001768, WBGENE00001749, WBGENE00001784, WBGENE00001771, WBGENE00001763	464	45	10242	2.9431	1	0.717677	53.7737
H_up	UP_SEQ_FEATURE	signal peptide	25	3.46741	0.051377	WBGENE00004017, WBGENE00017970, WBGENE00007458, WBGENE00011077, WBGENE00008040, WBGENE00003534, WBGENE00003522, WBGENE00011508, WBGENE00004933, WBGENE00000903, WBGENE00001069, WBGENE00016193, WBGENE00001454, WBGENE00000211, WBGENE00001444, WBGENE00002008, WBGENE00001072, WBGENE00015472, WBGENE00015059, WBGENE00000254, WBGENE00004092, WBGENE00006952, WBGENE00002087, WBGENE00006774, WBGENE00016627	131	377	2853	1.44421	0.999999	0.969226	49.8957
H_up	SMART	SM01048:SM01048	3	0.416089	0.054052	WBGENE00011077, WBGENE00044289, WBGENE00016276	194	9	4498	7.72852	0.998322	0.550125	46.8983
H_up	GOTERM_BP_DIRECT	GO:0045087~innate immune response	17	2.35784	0.0564459	WBGENE00020799, WBGENE00010019, WBGENE00001885, WBGENE00020455, WBGENE00044900, WBGENE00013840, WBGENE00016788, WBGENE00012101, WBGENE00022495, WBGENE00001908, WBGENE00008577, WBGENE00000558, WBGENE00001749, WBGENE00012813, WBGENE00000556, WBGENE00001890, WBGENE00011039	342	266	8727	1.63082	1	0.996175	56.4664
H_up	INTERPRO	IPR003235:Nematode insulin-related peptide, beta type	4	0.554785	0.0590967	WBGENE00002103, WBGENE00002108, WBGENE00002087, WBGENE00002110	464	20	10242	4.41466	1	0.755454	59.142
H_up	INTERPRO	IPR002601:C6 domain	3	0.416089	0.0594623	WBGENE00011077, WBGENE00044289, WBGENE00016276	464	9	10242	7.35776	1	0.744063	59.3746
H_up	UP_SEQ_FEATURE	chain:Histone H3	3	0.416089	0.0601212	WBGENE00001937, WBGENE00001919, WBGENE00001891	131	9	2853	7.25954	1	0.962139	55.6207
H_up	UP_KEYWORDS	Cleavage on pair of basic residues	5	0.693481	0.0633304	WBGENE00001454, WBGENE00001444, WBGENE00000254, WBGENE00000903, WBGENE00002087	721	29	13700	3.2761	0.999973	0.689749	54.6534
H_up	GOTERM_MF_DIRECT	GO:0004364~glutathione transferase activity	4	0.554785	0.0640654	WBGENE00001768, WBGENE00001749, WBGENE00001784, WBGENE00001771	287	24	7374	4.28223	1	0.900528	57.5498
H_up	INTERPRO	IPR014044:CAP domain	4	0.554785	0.0667177	WBGENE00011463, WBGENE00011841, WBGENE00008575, WBGENE00008028	464	21	10242	4.20443	1	0.771936	63.744
H_up	GOTERM_CC_DIRECT	GO:0005694~chromosome	8	1.10957	0.0685204	WBGENE00001915, WBGENE00001942, WBGENE00001937, WBGENE00001974, WBGENE00001913, WBGENE00000549, WBGENE00001854, WBGENE00001909	332	87	7985	2.21161	0.999958	0.763048	56.8111
H_up	INTERPRO	IPR013154:Alcohol dehydrogenase GroES-like	3	0.416089	0.0721575	WBGENE00010790, WBGENE00019240, WBGENE00017060	464	10	10242	6.62198	1	0.786904	66.7282
H_up	INTERPRO	IPR004827:Basic-leucine zipper domain	4	0.554785	0.0747617	WBGENE00017535, WBGENE00007932, WBGENE00012005, WBGENE00020961	464	22	10242	4.01332	1	0.78748	68.0744
H_up	GOTERM_BP_DIRECT	GO:0007218~neuropeptide signaling pathway	7	0.970874	0.0760021	WBGENE00001454, WBGENE00001444, WBGENE00012145, WBGENE00011878, WBGENE00018590, WBGENE00003743, WBGENE00001464	342	76	8727	2.3503	1	0.998183	67.7425
H_up	GOTERM_MF_DIRECT	GO:0070513~death domain binding	2	0.277393	0.0760706	WBGENE00010019, WBGENE00012140	287	2	7374	25.6934	1	0.910467	64.0813
H_up	GOTERM_MF_DIRECT	GO:0004022~alcohol dehydrogenase (NAD) activity	2	0.277393	0.0760706	WBGENE00010790, WBGENE00019240	287	2	7374	25.6934	1	0.910467	64.0813
H_up	GOTERM_BP_DIRECT	GO:0010507~negative regulation of autophagy	2	0.277393	0.0766258	WBGENE00010019, WBGENE00012140	342	2	8727	25.5175	1	0.995726	68.0527
H_up	GOTERM_BP_DIRECT	GO:0006107~oxaloacetate metabolic process	2	0.277393	0.0766258	WBGENE00018491, WBGENE00007234	342	2	8727	25.5175	1	0.995726	68.0527
H_up	GOTERM_BP_DIRECT	GO:0097190~apoptotic signaling pathway	2	0.277393	0.0766258	WBGENE00010019, WBGENE00012140	342	2	8727	25.5175	1	0.995726	68.0527
H_up	KEGG_PATHWAY	cel00010:Glycolysis / Gluconeogenesis	4	0.554785	0.0803757	WBGENE00019890, WBGENE00010790, WBGENE00019240, WBGENE00017060	57	35	1913	3.83559	0.994456	0.727126	57.0686
H_up	INTERPRO	IPR013149:Alcohol dehydrogenase, C-terminal	3	0.416089	0.0856277	WBGENE00010790, WBGENE00019240, WBGENE00017060	464	11	10242	6.01998	1	0.821774	73.1618
H_up	INTERPRO	IPR002085:Alcohol dehydrogenase superfamily, zinc-type	3	0.416089	0.0856277	WBGENE00010790, WBGENE00019240, WBGENE00017060	464	11	10242	6.01998	1	0.821774	73.1618
H_up	UP_KEYWORDS	Collagen	13	1.80305	0.086284	WBGENE00000680, WBGENE00001069, WBGENE00000712, WBGENE00000707, WBGENE00001075, WBGENE00000617, WBGENE00000705, WBGENE00000672, WBGENE00000636, WBGENE00000698, WBGENE00001072, WBGENE00000611, WBGENE00000623	721	147	13700	1.68039	1	0.766084	66.4033
H_up	KEGG_PATHWAY	cel00830:Retinol metabolism	3	0.416089	0.0864581	WBGENE00010790, WBGENE00019240, WBGENE00017060	57	17	1913	5.9226	0.996326	0.674138	59.8495
H_up	GOTERM_CC_DIRECT	GO:0055120~striated muscle dense body	8	1.10957	0.0865972	WBGENE00008865, WBGENE00006760, WBGENE00017060, WBGENE00020999, WBGENE00015124, WBGENE00012813, WBGENE00011906, WBGENE00008405	332	92	7985	2.09141	0.999997	0.799665	65.7469
H_up	INTERPRO	IPR024130:DAP1/DAPL1	2	0.277393	0.0883727	WBGENE00010019, WBGENE00012140	464	2	10242	22.0733	1	0.821849	74.3217
H_up	INTERPRO	IPR003082:Glutathione S-transferase, Pi class	2	0.277393	0.0883727	WBGENE00001749, WBGENE00001771	464	2	10242	22.0733	1	0.821849	74.3217
H_up	UP_SEQ_FEATURE	chain:Histone H2B 1	2	0.277393	0.0890711	WBGENE00001885, WBGENE00001908	131	2	2853	21.7786	1	0.983506	70.5453
H_up	UP_SEQ_FEATURE	metal ion-binding site:Zinc 1; catalytic	2	0.277393	0.0890711	WBGENE00010790, WBGENE00019240	131	2	2853	21.7786	1	0.983506	70.5453
H_up	UP_SEQ_FEATURE	chain:Probable histone H2B 3	2	0.277393	0.0890711	WBGENE00001915, WBGENE00001910	131	2	2853	21.7786	1	0.983506	70.5453
H_up	UP_KEYWORDS	Phosphoprotein	12	1.66436	0.0910108	WBGENE00004408, WBGENE00001935, WBGENE00001904, WBGENE00001942, WBGENE00001937, WBGENE00001160, WBGENE00004704, WBGENE00004700, WBGENE00001921, WBGENE00001919, WBGENE00001891, WBGENE00001890	721	133	13700	1.71441	1	0.752571	68.4449
H_up	SMART	SM00343:ZnF_C2HC	3	0.416089	0.0911385	WBGENE00013808, WBGENE00012618, WBGENE00019335	194	12	4498	5.79639	0.999983	0.705088	66.3291
H_up	GOTERM_CC_DIRECT	GO:0005892~acetylcholine-gated channel complex	5	0.693481	0.0947347	WBGENE00010994, WBGENE00000056, WBGENE00008496, WBGENE00010977, WBGENE00006774	332	42	7985	2.86324	0.999999	0.792021	69.1873
H_up	GOTERM_CC_DIRECT	GO:0005615~extracellular space	14	1.94175	0.0983229	WBGENE00003891, WBGENE00008040, WBGENE00018085, WBGENE00004249, WBGENE00004933, WBGENE00000903, WBGENE00001444, WBGENE00023486, WBGENE00013077, WBGENE00044788, WBGENE00010234, WBGENE00006952, WBGENE00001464, WBGENE00000556	332	211	7985	1.59581	1	0.770002	70.6013
H_up	SMART	SM00225:BTB	8	1.10957	0.0985139	WBGENE00019888, WBGENE00013569, WBGENE00015014, WBGENE00020030, WBGENE00022569, WBGENE00018223, WBGENE00045060, WBGENE00015210	194	92	4498	2.01614	0.999993	0.696591	69.3136
H_up	PIR_SUPERFAMILY	PIRSF036514:small heat shock protein, beta-1 type	2	0.277393	0.0992645	WBGENE00002016, WBGENE00002015	38	2	727	19.1316	0.899737	0.683357	55.8772
H_down	UP_KEYWORDS	Transmembrane helix	360	38.2572	2.21071e-23	WBGENE00011888, WBGENE00022313, WBGENE00006915, WBGENE00018871, WBGENE00006816, WBGENE00019379, WBGENE00013848, WBGENE00010701, WBGENE00009304, WBGENE00015777, WBGENE00000539, WBGENE00003238, WBGENE00003409, WBGENE00010904, WBGENE00010214, WBGENE00044071, WBGENE00009403, WBGENE00010117, WBGENE00016013, WBGENE00003519, WBGENE00018356, WBGENE00011723, WBGENE00000003, WBGENE00013007, WBGENE00000007,…	941	3322	13700	1.57773	5.3278e-21	5.3278e-21	2.85535e-20
H_down	UP_KEYWORDS	Transmembrane	360	38.2572	2.62042e-23	WBGENE00011888, WBGENE00022313, WBGENE00006915, WBGENE00018871, WBGENE00006816, WBGENE00019379, WBGENE00013848, WBGENE00010701, WBGENE00009304, WBGENE00015777, WBGENE00000539, WBGENE00003238, WBGENE00003409, WBGENE00010904, WBGENE00010214, WBGENE00044071, WBGENE00009403, WBGENE00010117, WBGENE00016013, WBGENE00003519, WBGENE00018356, WBGENE00011723, WBGENE00000003, WBGENE00013007, WBGENE00000007,…	941	3325	13700	1.57631	6.31521e-21	3.1576e-21	3.38453e-20
H_down	UP_KEYWORDS	Membrane	371	39.4261	1.20899e-22	WBGENE00011888, WBGENE00022313, WBGENE00006915, WBGENE00018871, WBGENE00006816, WBGENE00019379, WBGENE00010419, WBGENE00013848, WBGENE00010701, WBGENE00009304, WBGENE00015777, WBGENE00000539, WBGENE00003238, WBGENE00003409, WBGENE00010904, WBGENE00010214, WBGENE00044071, WBGENE00009403, WBGENE00010117, WBGENE00016013, WBGENE00003519, WBGENE00018356, WBGENE00011723, WBGENE00000003, WBGENE00013007,…	941	3492	13700	1.54679	2.91366e-20	9.71221e-21	1.56153e-19
H_down	UP_KEYWORDS	Signal	291	30.9245	8.34878e-15	WBGENE00011888, WBGENE00019738, WBGENE00008199, WBGENE00022314, WBGENE00008963, WBGENE00009158, WBGENE00019105, WBGENE00008194, WBGENE00019379, WBGENE00044303, WBGENE00009304, WBGENE00009958, WBGENE00022743, WBGENE00007178, WBGENE00012202, WBGENE00011487, WBGENE00016152, WBGENE00003238, WBGENE00010904, WBGENE00013704, WBGENE00008560, WBGENE00044071, WBGENE00011326, WBGENE00016013, WBGENE00013855,…	941	2818	13700	1.50343	2.00673e-12	5.0171e-13	1.07581e-11
H_down	GOTERM_CC_DIRECT	GO:0016021~integral component of membrane	361	38.3634	8.50371e-13	WBGENE00011888, WBGENE00022313, WBGENE00006915, WBGENE00018871, WBGENE00006816, WBGENE00019379, WBGENE00013848, WBGENE00010701, WBGENE00009304, WBGENE00015777, WBGENE00000539, WBGENE00003238, WBGENE00003409, WBGENE00010904, WBGENE00010214, WBGENE00044071, WBGENE00009403, WBGENE00010117, WBGENE00016013, WBGENE00003519, WBGENE00018356, WBGENE00011723, WBGENE00000003, WBGENE00013007, WBGENE00000007,…	652	3357	7985	1.31699	1.81118e-10	1.81118e-10	1.07677e-09
H_down	GOTERM_CC_DIRECT	GO:0016020~membrane	375	39.8512	1.67149e-12	WBGENE00011888, WBGENE00022313, WBGENE00006915, WBGENE00018871, WBGENE00006816, WBGENE00019379, WBGENE00010419, WBGENE00013848, WBGENE00010701, WBGENE00009304, WBGENE00015777, WBGENE00000539, WBGENE00003238, WBGENE00003409, WBGENE00010904, WBGENE00010214, WBGENE00044071, WBGENE00009403, WBGENE00010117, WBGENE00016013, WBGENE00011326, WBGENE00003519, WBGENE00018356, WBGENE00011723, WBGENE00000003,…	652	3540	7985	1.29734	3.56017e-10	1.78008e-10	2.11656e-09
H_down	UP_KEYWORDS	Glycoprotein	72	7.65143	2.22937e-11	WBGENE00001505, WBGENE00010356, WBGENE00003547, WBGENE00007071, WBGENE00001508, WBGENE00009158, WBGENE00003995, WBGENE00000882, WBGENE00004777, WBGENE00013848, WBGENE00000900, WBGENE00007388, WBGENE00003497, WBGENE00022743, WBGENE00001630, WBGENE00001631, WBGENE00015333, WBGENE00004371, WBGENE00000845, WBGENE00010117, WBGENE00001591, WBGENE00006774, WBGENE00003552, WBGENE00013855, WBGENE00007904,…	941	449	13700	2.33462	5.37279e-09	1.07456e-09	2.87946e-08
H_down	GOTERM_BP_DIRECT	GO:0006810~transport	102	10.8395	2.28293e-10	WBGENE00004830, WBGENE00006915, WBGENE00003996, WBGENE00003995, WBGENE00004228, WBGENE00007384, WBGENE00003999, WBGENE00010419, WBGENE00010784, WBGENE00007388, WBGENE00010701, WBGENE00003409, WBGENE00001331, WBGENE00000229, WBGENE00010214, WBGENE00010117, WBGENE00003519, WBGENE00013855, WBGENE00006921, WBGENE00002074, WBGENE00011891, WBGENE00019481, WBGENE00010130, WBGENE00002173, WBGENE00022281,…	694	683	8727	1.87795	2.02952e-07	2.02952e-07	3.55285e-07
H_down	GOTERM_BP_DIRECT	GO:0055085~transmembrane transport	65	6.90755	2.34103e-10	WBGENE00004830, WBGENE00021814, WBGENE00022788, WBGENE00008110, WBGENE00003996, WBGENE00003995, WBGENE00003999, WBGENE00007388, WBGENE00015777, WBGENE00015333, WBGENE00007347, WBGENE00003409, WBGENE00013740, WBGENE00010214, WBGENE00003519, WBGENE00013668, WBGENE00004986, WBGENE00003558, WBGENE00010130, WBGENE00004059, WBGENE00003837, WBGENE00003986, WBGENE00016586, WBGENE00002173, WBGENE00022281,…	694	355	8727	2.30245	2.08118e-07	1.04059e-07	3.64328e-07
H_down	UP_KEYWORDS	Disulfide bond	68	7.22635	9.72009e-10	WBGENE00010356, WBGENE00003547, WBGENE00022314, WBGENE00014057, WBGENE00001508, WBGENE00009158, WBGENE00000083, WBGENE00004777, WBGENE00003072, WBGENE00003497, WBGENE00022743, WBGENE00004257, WBGENE00001630, WBGENE00001631, WBGENE00003238, WBGENE00004371, WBGENE00020938, WBGENE00000845, WBGENE00008521, WBGENE00010117, WBGENE00001591, WBGENE00003552, WBGENE00006774, WBGENE00013855, WBGENE00020516,…	941	448	13700	2.20985	2.34254e-07	3.90424e-08	1.25545e-06
H_down	UP_SEQ_FEATURE	transmembrane region	69	7.33262	2.28585e-08	WBGENE00004830, WBGENE00007071, WBGENE00003995, WBGENE00019986, WBGENE00006816, WBGENE00004777, WBGENE00013848, WBGENE00000086, WBGENE00000900, WBGENE00007388, WBGENE00018181, WBGENE00001630, WBGENE00001631, WBGENE00015333, WBGENE00004921, WBGENE00001331, WBGENE00004371, WBGENE00017881, WBGENE00000845, WBGENE00010117, WBGENE00006774, WBGENE00003519, WBGENE00001518, WBGENE00001519, WBGENE00015336,…	208	502	2853	1.88531	1.48579e-05	1.48579e-05	3.413e-05
H_down	INTERPRO	IPR020846:Major facilitator superfamily domain	38	4.03826	4.04398e-08	WBGENE00017798, WBGENE00011718, WBGENE00016095, WBGENE00016094, WBGENE00021814, WBGENE00022788, WBGENE00008110, WBGENE00008033, WBGENE00016431, WBGENE00007388, WBGENE00010701, WBGENE00000539, WBGENE00003878, WBGENE00003877, WBGENE00015333, WBGENE00007347, WBGENE00012531, WBGENE00016174, WBGENE00010918, WBGENE00021159, WBGENE00008214, WBGENE00012428, WBGENE00009023, WBGENE00003986, WBGENE00016586,…	790	183	10242	2.69209	4.24609e-05	4.24609e-05	6.4291e-05
H_down	UP_SEQ_FEATURE	glycosylation site:N-linked (GlcNAc...)	57	6.05739	4.81843e-08	WBGENE00003547, WBGENE00007071, WBGENE00009158, WBGENE00003995, WBGENE00019986, WBGENE00000882, WBGENE00004777, WBGENE00013848, WBGENE00000900, WBGENE00007388, WBGENE00001630, WBGENE00001631, WBGENE00015333, WBGENE00004371, WBGENE00017881, WBGENE00000845, WBGENE00010117, WBGENE00003552, WBGENE00006774, WBGENE00013855, WBGENE00007904, WBGENE00001519, WBGENE00015336, WBGENE00006308, WBGENE00015965,…	208	384	2853	2.03602	3.13193e-05	1.56598e-05	7.19439e-05
H_down	UP_SEQ_FEATURE	topological domain:Cytoplasmic	41	4.35707	1.09326e-07	WBGENE00011418, WBGENE00006373, WBGENE00004830, WBGENE00020506, WBGENE00007071, WBGENE00003995, WBGENE00003053, WBGENE00019986, WBGENE00004777, WBGENE00000395, WBGENE00000900, WBGENE00004860, WBGENE00006832, WBGENE00001630, WBGENE00000055, WBGENE00001631, WBGENE00004921, WBGENE00017881, WBGENE00001331, WBGENE00004371, WBGENE00011794, WBGENE00004198, WBGENE00001055, WBGENE00010117, WBGENE00006774,…	208	236	2853	2.38292	7.10596e-05	2.36871e-05	0.000163235
H_down	UP_SEQ_FEATURE	splice variant	64	6.80128	1.4716e-07	WBGENE00004830, WBGENE00001028, WBGENE00019986, WBGENE00006816, WBGENE00004777, WBGENE00010419, WBGENE00000086, WBGENE00004929, WBGENE00001630, WBGENE00004425, WBGENE00001631, WBGENE00020114, WBGENE00017881, WBGENE00003519, WBGENE00006757, WBGENE00001038, WBGENE00003612, WBGENE00001518, WBGENE00003613, WBGENE00001519, WBGENE00001173, WBGENE00015336, WBGENE00016868, WBGENE00006820, WBGENE00003030,…	208	470	2853	1.86776	9.56498e-05	2.39133e-05	0.000219725
H_down	INTERPRO	IPR011527:ABC transporter, transmembrane domain, type 1	15	1.59405	1.76932e-07	WBGENE00004000, WBGENE00004001, WBGENE00004003, WBGENE00003996, WBGENE00003995, WBGENE00004059, WBGENE00003999, WBGENE00022281, WBGENE00004062, WBGENE00003409, WBGENE00004058, WBGENE00004004, WBGENE00004060, WBGENE00004061, WBGENE00003411	790	36	10242	5.4019	0.000185762	9.28851e-05	0.000281286
H_down	UP_KEYWORDS	Alternative splicing	83	8.8204	3.32781e-07	WBGENE00004830, WBGENE00001028, WBGENE00001182, WBGENE00006816, WBGENE00004777, WBGENE00018569, WBGENE00010419, WBGENE00000086, WBGENE00004929, WBGENE00009304, WBGENE00004425, WBGENE00001630, WBGENE00006527, WBGENE00001631, WBGENE00000908, WBGENE00020114, WBGENE00001178, WBGENE00003519, WBGENE00001038, WBGENE00006757, WBGENE00003612, WBGENE00001518, WBGENE00003613, WBGENE00009717, WBGENE00001519,…	941	681	13700	1.77444	8.0197e-05	1.14571e-05	0.000429819
H_down	UP_KEYWORDS	Transport	75	7.97024	3.9159e-07	WBGENE00004830, WBGENE00000136, WBGENE00006915, WBGENE00003995, WBGENE00007384, WBGENE00004267, WBGENE00010419, WBGENE00010784, WBGENE00007388, WBGENE00018181, WBGENE00015333, WBGENE00013740, WBGENE00001331, WBGENE00000229, WBGENE00000845, WBGENE00010117, WBGENE00001591, WBGENE00006774, WBGENE00003519, WBGENE00013855, WBGENE00006921, WBGENE00006757, WBGENE00002074, WBGENE00011891, WBGENE00010130,…	941	596	13700	1.83209	9.43687e-05	1.17966e-05	0.000505776
H_down	SMART	SM00369:LRR_TYP	13	1.38151	4.13047e-06	WBGENE00008656, WBGENE00006366, WBGENE00020649, WBGENE00003068, WBGENE00010621, WBGENE00004929, WBGENE00020693, WBGENE00021533, WBGENE00006593, WBGENE00004257, WBGENE00004256, WBGENE00002632, WBGENE00011971	347	34	4498	4.95626	0.000908291	0.000908291	0.0052577
H_down	INTERPRO	IPR003591:Leucine-rich repeat, typical subtype	13	1.38151	4.50913e-06	WBGENE00008656, WBGENE00006366, WBGENE00020649, WBGENE00003068, WBGENE00010621, WBGENE00004929, WBGENE00020693, WBGENE00021533, WBGENE00006593, WBGENE00004257, WBGENE00004256, WBGENE00002632, WBGENE00011971	790	34	10242	4.95704	0.00472341	0.00157695	0.00716835
H_down	UP_SEQ_FEATURE	topological domain:Extracellular	27	2.86929	5.01454e-06	WBGENE00011418, WBGENE00004830, WBGENE00006373, WBGENE00001518, WBGENE00004395, WBGENE00001519, WBGENE00020506, WBGENE00003053, WBGENE00000395, WBGENE00004777, WBGENE00000900, WBGENE00004860, WBGENE00006832, WBGENE00002003, WBGENE00000055, WBGENE00020082, WBGENE00007267, WBGENE00002081, WBGENE00001620, WBGENE00015206, WBGENE00004371, WBGENE00008800, WBGENE00011794, WBGENE00001055, WBGENE00002200,…	208	141	2853	2.62653	0.00325416	0.00065168	0.00748694
H_down	GOTERM_MF_DIRECT	GO:0042626~ATPase activity, coupled to transmembrane movement of substances	16	1.70032	6.2288e-06	WBGENE00004000, WBGENE00004001, WBGENE00004003, WBGENE00003996, WBGENE00003995, WBGENE00010130, WBGENE00004059, WBGENE00003999, WBGENE00022281, WBGENE00004062, WBGENE00003409, WBGENE00004058, WBGENE00004004, WBGENE00004060, WBGENE00004061, WBGENE00003411	591	51	7374	3.9144	0.00330204	0.00330204	0.00904519
H_down	UP_KEYWORDS	Transferase	91	9.67056	6.42188e-06	WBGENE00001505, WBGENE00010356, WBGENE00001508, WBGENE00001239, WBGENE00045419, WBGENE00018569, WBGENE00000900, WBGENE00044303, WBGENE00020324, WBGENE00013901, WBGENE00001240, WBGENE00001630, WBGENE00018573, WBGENE00001631, WBGENE00010681, WBGENE00010904, WBGENE00044071, WBGENE00008629, WBGENE00016013, WBGENE00003402, WBGENE00001637, WBGENE00000268, WBGENE00015814, WBGENE00008429, WBGENE00000407,…	941	826	13700	1.60396	0.00154648	0.00017195	0.00829419
H_down	INTERPRO	IPR017871:ABC transporter, conserved site	15	1.59405	9.39138e-06	WBGENE00004000, WBGENE00004001, WBGENE00004003, WBGENE00003996, WBGENE00003995, WBGENE00004059, WBGENE00003999, WBGENE00022281, WBGENE00004062, WBGENE00003409, WBGENE00004058, WBGENE00004004, WBGENE00004060, WBGENE00004061, WBGENE00003411	790	48	10242	4.05142	0.00981253	0.00246221	0.0149293
H_down	UP_KEYWORDS	Ion transport	38	4.03826	9.68754e-06	WBGENE00004830, WBGENE00003572, WBGENE00021146, WBGENE00002235, WBGENE00006915, WBGENE00006685, WBGENE00006749, WBGENE00006680, WBGENE00006681, WBGENE00010419, WBGENE00010784, WBGENE00006682, WBGENE00001616, WBGENE00006832, WBGENE00000055, WBGENE00015333, WBGENE00000229, WBGENE00012531, WBGENE00000845, WBGENE00003731, WBGENE00010117, WBGENE00006774, WBGENE00001591, WBGENE00003519, WBGENE00006921,…	941	253	13700	2.18672	0.00233198	0.000233444	0.0125117
H_down	GOTERM_CC_DIRECT	GO:0005886~plasma membrane	67	7.12009	1.14363e-05	WBGENE00007071, WBGENE00006917, WBGENE00004267, WBGENE00004777, WBGENE00013848, WBGENE00000900, WBGENE00010701, WBGENE00003497, WBGENE00011803, WBGENE00004925, WBGENE00007347, WBGENE00008265, WBGENE00004921, WBGENE00004924, WBGENE00001591, WBGENE00006774, WBGENE00001518, WBGENE00001519, WBGENE00003558, WBGENE00000047, WBGENE00002173, WBGENE00000548, WBGENE00019346, WBGENE00000054, WBGENE00001620,…	652	479	7985	1.71304	0.00243298	0.000811652	0.014481
H_down	INTERPRO	IPR003392:Patched	11	1.16897	1.18301e-05	WBGENE00004234, WBGENE00004222, WBGENE00004230, WBGENE00004218, WBGENE00004219, WBGENE00004228, WBGENE00004237, WBGENE00004238, WBGENE00009653, WBGENE00004224, WBGENE00004210	790	26	10242	5.485	0.0123448	0.00248125	0.0188058
H_down	GOTERM_CC_DIRECT	GO:0005887~integral component of plasma membrane	49	5.20723	1.30578e-05	WBGENE00000136, WBGENE00004000, WBGENE00004003, WBGENE00012253, WBGENE00008110, WBGENE00015644, WBGENE00006685, WBGENE00020649, WBGENE00008239, WBGENE00006680, WBGENE00006681, WBGENE00003999, WBGENE00004777, WBGENE00014989, WBGENE00010784, WBGENE00006682, WBGENE00010621, WBGENE00007388, WBGENE00022010, WBGENE00015197, WBGENE00003569, WBGENE00016739, WBGENE00012531, WBGENE00004902, WBGENE00001591,…	652	314	7985	1.91115	0.00277747	0.000695093	0.0165341
H_down	INTERPRO	IPR000731:Sterol-sensing domain	11	1.16897	2.53579e-05	WBGENE00004234, WBGENE00004222, WBGENE00004230, WBGENE00004218, WBGENE00004219, WBGENE00004228, WBGENE00004237, WBGENE00004238, WBGENE00009653, WBGENE00004224, WBGENE00004210	790	28	10242	5.09322	0.0262748	0.00442785	0.0403062
H_down	INTERPRO	IPR003439:ABC transporter-like	15	1.59405	4.09044e-05	WBGENE00004000, WBGENE00004001, WBGENE00004003, WBGENE00003996, WBGENE00003995, WBGENE00004059, WBGENE00003999, WBGENE00022281, WBGENE00004062, WBGENE00003409, WBGENE00004058, WBGENE00004004, WBGENE00004060, WBGENE00004061, WBGENE00003411	790	54	10242	3.60127	0.0420412	0.006117	0.0650098
H_down	UP_KEYWORDS	Cell membrane	35	3.71945	6.54237e-05	WBGENE00011418, WBGENE00021146, WBGENE00020506, WBGENE00020649, WBGENE00006749, WBGENE00004267, WBGENE00004777, WBGENE00000395, WBGENE00013848, WBGENE00010621, WBGENE00003497, WBGENE00001616, WBGENE00002335, WBGENE00000055, WBGENE00003877, WBGENE00011794, WBGENE00001055, WBGENE00004902, WBGENE00004210, WBGENE00001591, WBGENE00006774, WBGENE00001518, WBGENE00009493, WBGENE00003911, WBGENE00001519,…	941	245	13700	2.07985	0.015644	0.00143239	0.0844683
H_down	INTERPRO	IPR000742:Epidermal growth factor-like domain	19	2.01913	6.58788e-05	WBGENE00013855, WBGENE00011723, WBGENE00008194, WBGENE00018237, WBGENE00012018, WBGENE00003072, WBGENE00019957, WBGENE00003497, WBGENE00006498, WBGENE00020908, WBGENE00015280, WBGENE00022858, WBGENE00017892, WBGENE00022816, WBGENE00007799, WBGENE00008993, WBGENE00011330, WBGENE00011326, WBGENE00011182	790	85	10242	2.89796	0.0668366	0.0086096	0.104682
H_down	SMART	SM00181:EGF	16	1.70032	7.05494e-05	WBGENE00013855, WBGENE00011723, WBGENE00008194, WBGENE00018237, WBGENE00012018, WBGENE00003072, WBGENE00019957, WBGENE00003497, WBGENE00006498, WBGENE00020908, WBGENE00017892, WBGENE00022816, WBGENE00007799, WBGENE00011330, WBGENE00011326, WBGENE00011182	347	64	4498	3.24063	0.0154016	0.00773067	0.0897679
H_down	UP_KEYWORDS	Signal-anchor	15	1.59405	7.31673e-05	WBGENE00019763, WBGENE00008258, WBGENE00001505, WBGENE00001630, WBGENE00002003, WBGENE00001631, WBGENE00020082, WBGENE00005023, WBGENE00007071, WBGENE00001508, WBGENE00007753, WBGENE00006816, WBGENE00011794, WBGENE00001055, WBGENE00010117	941	63	13700	3.46642	0.0174794	0.00146842	0.0944617
H_down	UP_KEYWORDS	Serine/threonine-protein kinase	27	2.86929	7.65845e-05	WBGENE00010356, WBGENE00006436, WBGENE00001994, WBGENE00000900, WBGENE00018569, WBGENE00020324, WBGENE00004860, WBGENE00002178, WBGENE00004719, WBGENE00010681, WBGENE00003402, WBGENE00002210, WBGENE00003911, WBGENE00000407, WBGENE00006779, WBGENE00002191, WBGENE00001173, WBGENE00003150, WBGENE00003965, WBGENE00003916, WBGENE00003068, WBGENE00015203, WBGENE00003030, WBGENE00011352, WBGENE00001709,…	941	168	13700	2.33984	0.0182883	0.00141881	0.0988715
H_down	GOTERM_BP_DIRECT	GO:0008152~metabolic process	103	10.9458	0.00011463	WBGENE00003996, WBGENE00011681, WBGENE00003995, WBGENE00019379, WBGENE00003999, WBGENE00022010, WBGENE00008220, WBGENE00013901, WBGENE00008566, WBGENE00006527, WBGENE00010386, WBGENE00001430, WBGENE00003409, WBGENE00007228, WBGENE00010904, WBGENE00008629, WBGENE00044071, WBGENE00016013, WBGENE00018152, WBGENE00015814, WBGENE00010284, WBGENE00044631, WBGENE00010383, WBGENE00006308, WBGENE00022281,…	694	905	8727	1.43118	0.0968908	0.0334001	0.178246
H_down	INTERPRO	IPR002213:UDP-glucuronosyl/UDP-glucosyltransferase	16	1.70032	0.000136369	WBGENE00015449, WBGENE00015692, WBGENE00019379, WBGENE00015695, WBGENE00015965, WBGENE00011006, WBGENE00013901, WBGENE00007885, WBGENE00018543, WBGENE00019515, WBGENE00019234, WBGENE00010904, WBGENE00018789, WBGENE00016013, WBGENE00007455, WBGENE00020592	790	67	10242	3.09601	0.133417	0.0157849	0.216579
H_down	GOTERM_BP_DIRECT	GO:0006491~N-glycan processing	7	0.743889	0.000149525	WBGENE00020197, WBGENE00008411, WBGENE00019763, WBGENE00008258, WBGENE00013919, WBGENE00010284, WBGENE00018594	694	12	8727	7.33537	0.12448	0.0326882	0.232447
H_down	GOTERM_BP_DIRECT	GO:0009813~flavonoid biosynthetic process	16	1.70032	0.000158015	WBGENE00015449, WBGENE00015692, WBGENE00019379, WBGENE00015695, WBGENE00015965, WBGENE00011006, WBGENE00013901, WBGENE00007885, WBGENE00018543, WBGENE00019515, WBGENE00019234, WBGENE00010904, WBGENE00018789, WBGENE00016013, WBGENE00007455, WBGENE00020592	694	66	8727	3.04847	0.131064	0.0277061	0.24563
H_down	GOTERM_BP_DIRECT	GO:0052696~flavonoid glucuronidation	16	1.70032	0.000158015	WBGENE00015449, WBGENE00015692, WBGENE00019379, WBGENE00015695, WBGENE00015965, WBGENE00011006, WBGENE00013901, WBGENE00007885, WBGENE00018543, WBGENE00019515, WBGENE00019234, WBGENE00010904, WBGENE00018789, WBGENE00016013, WBGENE00007455, WBGENE00020592	694	66	8727	3.04847	0.131064	0.0277061	0.24563
H_down	UP_KEYWORDS	Leucine-rich repeat	10	1.0627	0.000164965	WBGENE00004929, WBGENE00020693, WBGENE00008656, WBGENE00004257, WBGENE00006593, WBGENE00004256, WBGENE00002632, WBGENE00020649, WBGENE00010621, WBGENE00003068	941	31	13700	4.69645	0.0389798	0.00283596	0.212859
H_down	UP_KEYWORDS	Glycosyltransferase	19	2.01913	0.000179963	WBGENE00019763, WBGENE00001505, WBGENE00001508, WBGENE00015692, WBGENE00015695, WBGENE00015965, WBGENE00011006, WBGENE00013901, WBGENE00007885, WBGENE00001630, WBGENE00001631, WBGENE00020696, WBGENE00019298, WBGENE00010904, WBGENE00019127, WBGENE00016013, WBGENE00001637, WBGENE00000268, WBGENE00007455	941	102	13700	2.71197	0.0424477	0.00288749	0.232191
H_down	GOTERM_BP_DIRECT	GO:0006811~ion transport	40	4.2508	0.000201252	WBGENE00004830, WBGENE00003572, WBGENE00021146, WBGENE00002235, WBGENE00006915, WBGENE00006685, WBGENE00006749, WBGENE00006680, WBGENE00006681, WBGENE00010419, WBGENE00010784, WBGENE00006682, WBGENE00001616, WBGENE00015777, WBGENE00006832, WBGENE00000055, WBGENE00015333, WBGENE00000229, WBGENE00012531, WBGENE00000845, WBGENE00003731, WBGENE00010117, WBGENE00006774, WBGENE00001591, WBGENE00003519,…	694	272	8727	1.84925	0.163836	0.0293816	0.312744
H_down	INTERPRO	IPR001611:Leucine-rich repeat	13	1.38151	0.000209737	WBGENE00004929, WBGENE00021533, WBGENE00008656, WBGENE00004257, WBGENE00006593, WBGENE00004256, WBGENE00006366, WBGENE00002632, WBGENE00011971, WBGENE00020649, WBGENE00008239, WBGENE00010621, WBGENE00003068	790	48	10242	3.51123	0.19768	0.021784	0.332919
H_down	UP_SEQ_FEATURE	active site:Proton acceptor	21	2.23167	0.000227705	WBGENE00003911, WBGENE00002191, WBGENE00001173, WBGENE00003965, WBGENE00003150, WBGENE00003162, WBGENE00000900, WBGENE00003916, WBGENE00006820, WBGENE00003068, WBGENE00015203, WBGENE00002178, WBGENE00004860, WBGENE00003030, WBGENE00004256, WBGENE00011352, WBGENE00001709, WBGENE00001708, WBGENE00007108, WBGENE00002200, WBGENE00003247	208	118	2853	2.44104	0.13759	0.024369	0.339447
H_down	UP_SEQ_FEATURE	domain:Protein kinase	17	1.80659	0.000289511	WBGENE00004395, WBGENE00003911, WBGENE00002191, WBGENE00001173, WBGENE00003965, WBGENE00003150, WBGENE00000900, WBGENE00003916, WBGENE00003068, WBGENE00015203, WBGENE00002178, WBGENE00004860, WBGENE00003030, WBGENE00001709, WBGENE00001708, WBGENE00002200, WBGENE00003247	208	85	2853	2.74327	0.171559	0.0265288	0.431398
H_down	UP_KEYWORDS	Cell junction	21	2.23167	0.000393889	WBGENE00006363, WBGENE00021146, WBGENE00006749, WBGENE00000047, WBGENE00000395, WBGENE00006750, WBGENE00001616, WBGENE00003497, WBGENE00004719, WBGENE00000238, WBGENE00000055, WBGENE00000054, WBGENE00004921, WBGENE00006784, WBGENE00003386, WBGENE00002123, WBGENE00015418, WBGENE00003485, WBGENE00004210, WBGENE00001591, WBGENE00006774	941	127	13700	2.40739	0.0905779	0.00591655	0.507555
H_down	SMART	SM00060:FN3	11	1.16897	0.000427568	WBGENE00004369, WBGENE00011418, WBGENE00004395, WBGENE00009717, WBGENE00000548, WBGENE00006436, WBGENE00004371, WBGENE00002181, WBGENE00002915, WBGENE00006682, WBGENE00006820	347	38	4498	3.75231	0.0897947	0.030875	0.542906
H_down	INTERPRO	IPR013032:EGF-like, conserved site	18	1.91286	0.000443276	WBGENE00013855, WBGENE00011723, WBGENE00003547, WBGENE00008194, WBGENE00018237, WBGENE00000395, WBGENE00012018, WBGENE00003072, WBGENE00019957, WBGENE00003497, WBGENE00006498, WBGENE00022858, WBGENE00017892, WBGENE00022816, WBGENE00008993, WBGENE00011330, WBGENE00011326, WBGENE00011182	790	90	10242	2.59291	0.372206	0.041439	0.702396
H_down	SMART	SM00604:MD	5	0.53135	0.000455882	WBGENE00022858, WBGENE00017892, WBGENE00018237, WBGENE00012018, WBGENE00011182	347	6	4498	10.8021	0.0954493	0.0247674	0.578761
H_down	INTERPRO	IPR006582:MD domain	5	0.53135	0.000462273	WBGENE00022858, WBGENE00017892, WBGENE00018237, WBGENE00012018, WBGENE00011182	790	6	10242	10.8038	0.38461	0.0396507	0.732394
H_down	UP_SEQ_FEATURE	binding site:ATP	19	2.01913	0.000462434	WBGENE00004395, WBGENE00006936, WBGENE00003911, WBGENE00002191, WBGENE00001173, WBGENE00003965, WBGENE00003150, WBGENE00000900, WBGENE00003916, WBGENE00003068, WBGENE00015203, WBGENE00002178, WBGENE00004860, WBGENE00003030, WBGENE00011352, WBGENE00001709, WBGENE00001708, WBGENE00002200, WBGENE00003247	208	106	2853	2.45859	0.259664	0.036884	0.68824
H_down	INTERPRO	IPR019791:Haem peroxidase, animal, subgroup	6	0.63762	0.000486548	WBGENE00022743, WBGENE00015841, WBGENE00004257, WBGENE00004256, WBGENE00017968, WBGENE00018771	790	10	10242	7.77873	0.400105	0.0385452	0.770715
H_down	INTERPRO	IPR010255:Haem peroxidase	6	0.63762	0.000486548	WBGENE00022743, WBGENE00015841, WBGENE00004257, WBGENE00004256, WBGENE00017968, WBGENE00018771	790	10	10242	7.77873	0.400105	0.0385452	0.770715
H_down	INTERPRO	IPR011701:Major facilitator superfamily	17	1.80659	0.000511157	WBGENE00010918, WBGENE00017798, WBGENE00011718, WBGENE00021159, WBGENE00021814, WBGENE00022788, WBGENE00008033, WBGENE00008214, WBGENE00016586, WBGENE00003986, WBGENE00008273, WBGENE00007549, WBGENE00015333, WBGENE00007347, WBGENE00012280, WBGENE00012130, WBGENE00016705	790	83	10242	2.65539	0.415414	0.0376206	0.809548
H_down	UP_KEYWORDS	ATP-binding	65	6.90755	0.000584795	WBGENE00010356, WBGENE00003996, WBGENE00003995, WBGENE00006351, WBGENE00003999, WBGENE00018569, WBGENE00010419, WBGENE00000900, WBGENE00022010, WBGENE00020324, WBGENE00016194, WBGENE00011771, WBGENE00010681, WBGENE00003409, WBGENE00000229, WBGENE00003402, WBGENE00000939, WBGENE00000407, WBGENE00001173, WBGENE00004059, WBGENE00022281, WBGENE00004062, WBGENE00015203, WBGENE00003030, WBGENE00020263,…	941	618	13700	1.53128	0.131491	0.00825846	0.752695
H_down	GOTERM_MF_DIRECT	GO:0016758~transferase activity, transferring hexosyl groups	16	1.70032	0.000633244	WBGENE00015449, WBGENE00015692, WBGENE00019379, WBGENE00015695, WBGENE00015965, WBGENE00011006, WBGENE00013901, WBGENE00007885, WBGENE00018543, WBGENE00019515, WBGENE00019234, WBGENE00010904, WBGENE00018789, WBGENE00016013, WBGENE00007455, WBGENE00020592	591	74	7374	2.69776	0.285633	0.154798	0.915681
H_down	GOTERM_MF_DIRECT	GO:0016740~transferase activity	83	8.8204	0.000636121	WBGENE00001505, WBGENE00010356, WBGENE00001508, WBGENE00001239, WBGENE00045419, WBGENE00009342, WBGENE00018569, WBGENE00000900, WBGENE00044303, WBGENE00013901, WBGENE00001240, WBGENE00001630, WBGENE00018573, WBGENE00001631, WBGENE00010904, WBGENE00044071, WBGENE00008629, WBGENE00016013, WBGENE00003402, WBGENE00001637, WBGENE00000268, WBGENE00015814, WBGENE00000407, WBGENE00022420, WBGENE00011147,…	591	727	7374	1.42449	0.286725	0.106518	0.919823
H_down	UP_SEQ_FEATURE	disulfide bond	28	2.97556	0.000653416	WBGENE00011418, WBGENE00003547, WBGENE00020506, WBGENE00014057, WBGENE00009158, WBGENE00003528, WBGENE00004777, WBGENE00000395, WBGENE00004256, WBGENE00001630, WBGENE00001631, WBGENE00000055, WBGENE00004371, WBGENE00000845, WBGENE00001055, WBGENE00010117, WBGENE00006774, WBGENE00003552, WBGENE00013855, WBGENE00001518, WBGENE00001519, WBGENE00002105, WBGENE00013875, WBGENE00002190, WBGENE00006820,…	208	196	2853	1.95948	0.346138	0.0461097	0.971186
H_down	KEGG_PATHWAY	cel02010:ABC transporters	7	0.743889	0.000752698	WBGENE00004003, WBGENE00003996, WBGENE00003995, WBGENE00004059, WBGENE00003999, WBGENE00003411, WBGENE00022281	147	16	1913	5.69345	0.0648192	0.0648192	0.814053
H_down	INTERPRO	IPR003961:Fibronectin, type III	11	1.16897	0.000864948	WBGENE00004369, WBGENE00011418, WBGENE00004395, WBGENE00009717, WBGENE00000548, WBGENE00006436, WBGENE00004371, WBGENE00002181, WBGENE00002915, WBGENE00006682, WBGENE00006820	790	41	10242	3.4783	0.596907	0.0587745	1.36627
H_down	UP_KEYWORDS	Calcium	17	1.80659	0.000978399	WBGENE00013855, WBGENE00004830, WBGENE00003572, WBGENE00004038, WBGENE00000395, WBGENE00006308, WBGENE00022103, WBGENE00003497, WBGENE00022743, WBGENE00008258, WBGENE00004256, WBGENE00006527, WBGENE00000254, WBGENE00004921, WBGENE00000552, WBGENE00022816, WBGENE00003564	941	98	13700	2.52554	0.210148	0.0130206	1.25636
H_down	UP_KEYWORDS	Glycosidase	10	1.0627	0.00105578	WBGENE00020197, WBGENE00008411, WBGENE00008220, WBGENE00008258, WBGENE00007904, WBGENE00013919, WBGENE00010284, WBGENE00011095, WBGENE00018594, WBGENE00019225	941	39	13700	3.73307	0.224756	0.0133095	1.3551
H_down	COG_ONTOLOGY	Defense mechanisms	10	1.0627	0.00115762	WBGENE00004062, WBGENE00004000, WBGENE00004001, WBGENE00004003, WBGENE00003409, WBGENE00003996, WBGENE00003995, WBGENE00004004, WBGENE00003999, WBGENE00003411	109	28	1055	3.45675	0.0341518	0.0341518	0.981828
H_down	UP_KEYWORDS	Receptor	48	5.10096	0.00122337	WBGENE00008692, WBGENE00019816, WBGENE00020506, WBGENE00003609, WBGENE00008239, WBGENE00009926, WBGENE00003690, WBGENE00004777, WBGENE00000900, WBGENE00013848, WBGENE00003072, WBGENE00003497, WBGENE00001616, WBGENE00004860, WBGENE00016428, WBGENE00000055, WBGENE00003718, WBGENE00000908, WBGENE00003238, WBGENE00001331, WBGENE00000845, WBGENE00003710, WBGENE00006774, WBGENE00011381, WBGENE00007651,…	941	434	13700	1.61021	0.255478	0.0146424	1.56864
H_down	GOTERM_MF_DIRECT	GO:0016757~transferase activity, transferring glycosyl groups	21	2.23167	0.00122996	WBGENE00019763, WBGENE00001505, WBGENE00001508, WBGENE00015692, WBGENE00015695, WBGENE00015965, WBGENE00011006, WBGENE00013901, WBGENE00021407, WBGENE00007885, WBGENE00001630, WBGENE00010386, WBGENE00001631, WBGENE00020696, WBGENE00019298, WBGENE00010904, WBGENE00019127, WBGENE00016013, WBGENE00001637, WBGENE00000268, WBGENE00007455	591	120	7374	2.1835	0.479784	0.15073	1.77139
H_down	INTERPRO	IPR002035:von Willebrand factor, type A	12	1.27524	0.00144917	WBGENE00003497, WBGENE00004755, WBGENE00020128, WBGENE00004756, WBGENE00022858, WBGENE00017892, WBGENE00010605, WBGENE00020938, WBGENE00018237, WBGENE00015865, WBGENE00012018, WBGENE00020813	790	51	10242	3.05048	0.781885	0.0907824	2.27918
H_down	UP_KEYWORDS	Metal-binding	96	10.2019	0.00152654	WBGENE00001028, WBGENE00001505, WBGENE00010356, WBGENE00003547, WBGENE00010317, WBGENE00001508, WBGENE00003609, WBGENE00015057, WBGENE00017487, WBGENE00003690, WBGENE00000900, WBGENE00007536, WBGENE00022743, WBGENE00011676, WBGENE00006527, WBGENE00001630, WBGENE00001631, WBGENE00014300, WBGENE00000908, WBGENE00020114, WBGENE00004921, WBGENE00001178, WBGENE00008521, WBGENE00003552, WBGENE00003612,…	941	1029	13700	1.35827	0.308005	0.0173794	1.95384
H_down	UP_KEYWORDS	Carboxypeptidase	7	0.743889	0.00172689	WBGENE00013895, WBGENE00019617, WBGENE00012445, WBGENE00011235, WBGENE00020082, WBGENE00019074, WBGENE00008521	941	20	13700	5.09564	0.340675	0.0187555	2.20764
H_down	GOTERM_BP_DIRECT	GO:0002009~morphogenesis of an epithelium	7	0.743889	0.00198581	WBGENE00000238, WBGENE00005025, WBGENE00005023, WBGENE00044631, WBGENE00003007, WBGENE00005019, WBGENE00003006	694	18	8727	4.89025	0.82918	0.223104	3.04617
H_down	SMART	SM00382:AAA	18	1.91286	0.00240687	WBGENE00004000, WBGENE00004001, WBGENE00004003, WBGENE00010015, WBGENE00003996, WBGENE00003995, WBGENE00004059, WBGENE00003999, WBGENE00009012, WBGENE00022281, WBGENE00003409, WBGENE00004195, WBGENE00004058, WBGENE00000229, WBGENE00004004, WBGENE00004060, WBGENE00004061, WBGENE00003411	347	105	4498	2.22215	0.411483	0.100602	3.02092
H_down	GOTERM_MF_DIRECT	GO:0015020~glucuronosyltransferase activity	13	1.38151	0.00243556	WBGENE00015692, WBGENE00015965, WBGENE00015695, WBGENE00011006, WBGENE00013901, WBGENE00007885, WBGENE00018543, WBGENE00019515, WBGENE00019234, WBGENE00010904, WBGENE00016013, WBGENE00020592, WBGENE00007455	591	60	7374	2.70338	0.726064	0.228155	3.47931
H_down	INTERPRO	IPR003593:AAA+ ATPase domain	18	1.91286	0.00262104	WBGENE00004000, WBGENE00004001, WBGENE00004003, WBGENE00010015, WBGENE00003996, WBGENE00003995, WBGENE00004059, WBGENE00003999, WBGENE00009012, WBGENE00022281, WBGENE00003409, WBGENE00004195, WBGENE00004058, WBGENE00000229, WBGENE00004004, WBGENE00004060, WBGENE00004061, WBGENE00003411	790	105	10242	2.2225	0.936436	0.149644	4.08654
H_down	INTERPRO	IPR013783:Immunoglobulin-like fold	17	1.80659	0.00285105	WBGENE00011418, WBGENE00004369, WBGENE00004395, WBGENE00006436, WBGENE00009717, WBGENE00020649, WBGENE00020160, WBGENE00002181, WBGENE00006682, WBGENE00006820, WBGENE00009958, WBGENE00017702, WBGENE00004257, WBGENE00004256, WBGENE00000548, WBGENE00004371, WBGENE00002915	790	97	10242	2.27214	0.950107	0.153418	4.43758
H_down	GOTERM_CC_DIRECT	GO:0005777~peroxisome	10	1.0627	0.00285292	WBGENE00019060, WBGENE00008566, WBGENE00019345, WBGENE00008167, WBGENE00004058, WBGENE00001566, WBGENE00004059, WBGENE00004197, WBGENE00004198, WBGENE00015783	652	38	7985	3.22288	0.455855	0.114593	3.55319
H_down	GOTERM_MF_DIRECT	GO:0005216~ion channel activity	13	1.38151	0.0032462	WBGENE00004830, WBGENE00002235, WBGENE00003558, WBGENE00000047, WBGENE00002173, WBGENE00001616, WBGENE00006832, WBGENE00000055, WBGENE00000054, WBGENE00006784, WBGENE00000845, WBGENE00000528, WBGENE00006774	591	62	7374	2.61618	0.822101	0.250056	4.61212
H_down	UP_KEYWORDS	Kinase	37	3.93199	0.0033218	WBGENE00010356, WBGENE00006436, WBGENE00001994, WBGENE00000900, WBGENE00018569, WBGENE00020324, WBGENE00004860, WBGENE00002178, WBGENE00004719, WBGENE00000512, WBGENE00010681, WBGENE00000514, WBGENE00003402, WBGENE00002210, WBGENE00003911, WBGENE00000407, WBGENE00006779, WBGENE00002191, WBGENE00011147, WBGENE00002190, WBGENE00001173, WBGENE00008548, WBGENE00003150, WBGENE00003965, WBGENE00018076,…	941	327	13700	1.64735	0.551518	0.0342638	4.20654
H_down	GOTERM_MF_DIRECT	GO:0016798~hydrolase activity, acting on glycosyl bonds	10	1.0627	0.00363691	WBGENE00020197, WBGENE00008411, WBGENE00008220, WBGENE00008258, WBGENE00007904, WBGENE00013919, WBGENE00010284, WBGENE00011095, WBGENE00018594, WBGENE00019225	591	40	7374	3.11929	0.855535	0.241482	5.15366
H_down	GOTERM_MF_DIRECT	GO:0016887~ATPase activity	17	1.80659	0.00366573	WBGENE00004000, WBGENE00004001, WBGENE00004003, WBGENE00003996, WBGENE00003995, WBGENE00004059, WBGENE00003999, WBGENE00022281, WBGENE00022010, WBGENE00002007, WBGENE00004062, WBGENE00003409, WBGENE00004058, WBGENE00004004, WBGENE00004060, WBGENE00004061, WBGENE00003411	591	96	7374	2.2095	0.857737	0.216324	5.19349
H_down	GOTERM_MF_DIRECT	GO:0003796~lysozyme activity	5	0.53135	0.00368973	WBGENE00003094, WBGENE00016669, WBGENE00017691, WBGENE00003093, WBGENE00003091	591	9	7374	6.93175	0.859545	0.195952	5.22665
H_down	UP_KEYWORDS	Magnesium	23	2.44421	0.00369086	WBGENE00002210, WBGENE00001505, WBGENE00000407, WBGENE00000939, WBGENE00003911, WBGENE00006436, WBGENE00006779, WBGENE00010317, WBGENE00001508, WBGENE00001173, WBGENE00003150, WBGENE00008548, WBGENE00009498, WBGENE00000900, WBGENE00003916, WBGENE00003068, WBGENE00022010, WBGENE00002178, WBGENE00004719, WBGENE00000512, WBGENE00011953, WBGENE00001648, WBGENE00003402	941	173	13700	1.93559	0.589814	0.0364501	4.66368
H_down	UP_KEYWORDS	EGF-like domain	12	1.27524	0.00387812	WBGENE00013855, WBGENE00003497, WBGENE00006498, WBGENE00003547, WBGENE00022858, WBGENE00017892, WBGENE00022816, WBGENE00011330, WBGENE00018237, WBGENE00012018, WBGENE00003072, WBGENE00003552	941	64	13700	2.72981	0.60798	0.0367649	4.89486
H_down	GOTERM_BP_DIRECT	GO:0007271~synaptic transmission, cholinergic	12	1.27524	0.00400422	WBGENE00006750, WBGENE00006757, WBGENE00001518, WBGENE00001115, WBGENE00021146, WBGENE00000055, WBGENE00000054, WBGENE00001648, WBGENE00000047, WBGENE00000845, WBGENE00004267, WBGENE00006774	694	56	8727	2.69463	0.971757	0.359728	6.0532
H_down	SMART	SM00186:FBG	4	0.42508	0.00401419	WBGENE00020516, WBGENE00012782, WBGENE00011330, WBGENE00016769	347	5	4498	10.37	0.587245	0.137123	4.99124
H_down	INTERPRO	IPR002181:Fibrinogen, alpha/beta/gamma chain, C-terminal globular domain	4	0.42508	0.00404717	WBGENE00020516, WBGENE00012782, WBGENE00011330, WBGENE00016769	790	5	10242	10.3716	0.985852	0.200775	6.24379
H_down	INTERPRO	IPR014716:Fibrinogen, alpha/beta/gamma chain, C-terminal globular, subdomain 1	4	0.42508	0.00404717	WBGENE00020516, WBGENE00012782, WBGENE00011330, WBGENE00016769	790	5	10242	10.3716	0.985852	0.200775	6.24379
H_down	GOTERM_CC_DIRECT	GO:0045121~membrane raft	13	1.38151	0.00435419	WBGENE00009432, WBGENE00019617, WBGENE00012445, WBGENE00003957, WBGENE00003958, WBGENE00019017, WBGENE00020788, WBGENE00018984, WBGENE00001581, WBGENE00022644, WBGENE00018823, WBGENE00004020, WBGENE00010070	652	63	7985	2.52714	0.605236	0.143509	5.37591
H_down	UP_KEYWORDS	Nucleotide-binding	70	7.43889	0.00472618	WBGENE00010356, WBGENE00003996, WBGENE00003995, WBGENE00006351, WBGENE00003999, WBGENE00004267, WBGENE00018569, WBGENE00010419, WBGENE00000900, WBGENE00022010, WBGENE00020324, WBGENE00016194, WBGENE00011771, WBGENE00010681, WBGENE00003409, WBGENE00000229, WBGENE00003402, WBGENE00000407, WBGENE00000939, WBGENE00001173, WBGENE00004059, WBGENE00022281, WBGENE00004062, WBGENE00015203, WBGENE00003030,…	941	736	13700	1.38469	0.680727	0.0429617	5.93536
H_down	GOTERM_BP_DIRECT	GO:0051453~regulation of intracellular pH	6	0.63762	0.00477041	WBGENE00006921, WBGENE00000539, WBGENE00019018, WBGENE00010130, WBGENE00012259, WBGENE00000541	694	15	8727	5.02997	0.985751	0.376457	7.17165
H_down	GOTERM_BP_DIRECT	GO:0006508~proteolysis	38	4.03826	0.00487399	WBGENE00007605, WBGENE00019617, WBGENE00012445, WBGENE00011235, WBGENE00003547, WBGENE00003520, WBGENE00007071, WBGENE00020788, WBGENE00009158, WBGENE00019105, WBGENE00019074, WBGENE00019986, WBGENE00010502, WBGENE00000083, WBGENE00003528, WBGENE00020567, WBGENE00016423, WBGENE00009958, WBGENE00011803, WBGENE00013895, WBGENE00007979, WBGENE00012530, WBGENE00017881, WBGENE00008521, WBGENE00011794,…	694	301	8727	1.58753	0.98701	0.352319	7.32189
H_down	GOTERM_MF_DIRECT	GO:0004180~carboxypeptidase activity	7	0.743889	0.00489612	WBGENE00013895, WBGENE00019617, WBGENE00012445, WBGENE00011235, WBGENE00020082, WBGENE00019074, WBGENE00008521	591	21	7374	4.15905	0.926187	0.229428	6.8796
H_down	GOTERM_MF_DIRECT	GO:0004181~metallocarboxypeptidase activity	6	0.63762	0.00492048	WBGENE00013895, WBGENE00011235, WBGENE00020082, WBGENE00019074, WBGENE00008521, WBGENE00012168	591	15	7374	4.99086	0.927141	0.211885	6.9127
H_down	GOTERM_BP_DIRECT	GO:0018996~molting cycle, collagen and cuticulin-based cuticle	34	3.61318	0.0049664	WBGENE00006936, WBGENE00003547, WBGENE00012186, WBGENE00006917, WBGENE00004228, WBGENE00001089, WBGENE00000083, WBGENE00009926, WBGENE00004224, WBGENE00004234, WBGENE00003497, WBGENE00022743, WBGENE00004230, WBGENE00004210, WBGENE00003552, WBGENE00022793, WBGENE00020554, WBGENE00002190, WBGENE00002077, WBGENE00010015, WBGENE00004218, WBGENE00004219, WBGENE00004237, WBGENE00004238, WBGENE00004134,…	694	261	8727	1.63811	0.988039	0.331271	7.45574
H_down	UP_KEYWORDS	Hydrolase	66	7.01382	0.00504172	WBGENE00003547, WBGENE00012445, WBGENE00019105, WBGENE00003995, WBGENE00010502, WBGENE00019986, WBGENE00000083, WBGENE00022010, WBGENE00008220, WBGENE00016194, WBGENE00006527, WBGENE00020114, WBGENE00017881, WBGENE00000229, WBGENE00008521, WBGENE00016664, WBGENE00003552, WBGENE00008042, WBGENE00006921, WBGENE00007904, WBGENE00000939, WBGENE00009717, WBGENE00010284, WBGENE00006308, WBGENE00000548,…	941	688	13700	1.39665	0.704216	0.0441132	6.31982
H_down	SMART	SM00327:VWA	9	0.956429	0.00505674	WBGENE00003497, WBGENE00020128, WBGENE00022858, WBGENE00017892, WBGENE00020938, WBGENE00018237, WBGENE00015865, WBGENE00012018, WBGENE00020813	347	36	4498	3.24063	0.672185	0.147284	6.24944
H_down	KEGG_PATHWAY	cel04146:Peroxisome	12	1.27524	0.00522517	WBGENE00018152, WBGENE00022037, WBGENE00019060, WBGENE00013575, WBGENE00008566, WBGENE00010317, WBGENE00008167, WBGENE00004059, WBGENE00004197, WBGENE00004198, WBGENE00017565, WBGENE00015783	147	61	1913	2.56005	0.372656	0.207949	5.52827
H_down	UP_KEYWORDS	Protease	24	2.55048	0.00525222	WBGENE00007605, WBGENE00019617, WBGENE00012445, WBGENE00003547, WBGENE00011235, WBGENE00003520, WBGENE00019074, WBGENE00019105, WBGENE00018984, WBGENE00019986, WBGENE00010502, WBGENE00000083, WBGENE00003528, WBGENE00013895, WBGENE00020082, WBGENE00007979, WBGENE00015206, WBGENE00000254, WBGENE00017881, WBGENE00000219, WBGENE00008521, WBGENE00011794, WBGENE00001055, WBGENE00003552	941	189	13700	1.84876	0.718921	0.0443139	6.57549
H_down	UP_SEQ_FEATURE	mutagenesis site	21	2.23167	0.00533794	WBGENE00004830, WBGENE00020506, WBGENE00003813, WBGENE00001173, WBGENE00003965, WBGENE00003150, WBGENE00006816, WBGENE00000912, WBGENE00004777, WBGENE00003014, WBGENE00003068, WBGENE00004929, WBGENE00006832, WBGENE00000238, WBGENE00002335, WBGENE00003030, WBGENE00002003, WBGENE00002632, WBGENE00006783, WBGENE00000845, WBGENE00015418	208	151	2853	1.90757	0.96916	0.293827	7.68044
H_down	INTERPRO	IPR008271:Serine/threonine-protein kinase, active site	25	2.65675	0.00570984	WBGENE00006436, WBGENE00001994, WBGENE00000900, WBGENE00018569, WBGENE00020324, WBGENE00004860, WBGENE00002178, WBGENE00004719, WBGENE00010681, WBGENE00003402, WBGENE00002210, WBGENE00000407, WBGENE00003911, WBGENE00006779, WBGENE00002191, WBGENE00001173, WBGENE00003965, WBGENE00003150, WBGENE00003916, WBGENE00015203, WBGENE00003030, WBGENE00011352, WBGENE00001709, WBGENE00001708, WBGENE00003247	790	180	10242	1.80063	0.997552	0.259645	8.70142
H_down	GOTERM_CC_DIRECT	GO:0043231~intracellular membrane-bounded organelle	18	1.91286	0.00618583	WBGENE00007904, WBGENE00015449, WBGENE00015692, WBGENE00019379, WBGENE00015695, WBGENE00015965, WBGENE00022010, WBGENE00011006, WBGENE00013901, WBGENE00007885, WBGENE00018543, WBGENE00019515, WBGENE00019234, WBGENE00010904, WBGENE00018789, WBGENE00016013, WBGENE00007455, WBGENE00020592	652	108	7985	2.04116	0.733311	0.172057	7.55675
H_down	GOTERM_CC_DIRECT	GO:0030054~cell junction	21	2.23167	0.00630068	WBGENE00006363, WBGENE00021146, WBGENE00006749, WBGENE00000047, WBGENE00000395, WBGENE00006750, WBGENE00009304, WBGENE00001616, WBGENE00003497, WBGENE00004719, WBGENE00000238, WBGENE00000055, WBGENE00000054, WBGENE00004921, WBGENE00006784, WBGENE00003386, WBGENE00002123, WBGENE00015418, WBGENE00003485, WBGENE00001591, WBGENE00006774	652	135	7985	1.90508	0.739797	0.154888	7.69195
H_down	UP_KEYWORDS	Synapse	13	1.38151	0.00660052	WBGENE00006363, WBGENE00021146, WBGENE00000047, WBGENE00006750, WBGENE00001616, WBGENE00004719, WBGENE00000055, WBGENE00000054, WBGENE00004921, WBGENE00003386, WBGENE00006784, WBGENE00006774, WBGENE00001591	941	78	13700	2.4265	0.797294	0.0535474	8.19789
H_down	GOTERM_BP_DIRECT	GO:0007617~mating behavior	4	0.42508	0.00830937	WBGENE00006750, WBGENE00000238, WBGENE00000229, WBGENE00004267	694	6	8727	8.38329	0.9994	0.461064	12.1779
H_down	SMART	SM00409:IG	10	1.0627	0.00844507	WBGENE00004369, WBGENE00011418, WBGENE00009958, WBGENE00004257, WBGENE00004256, WBGENE00000548, WBGENE00006436, WBGENE00004371, WBGENE00020649, WBGENE00006820	347	47	4498	2.75799	0.845228	0.208025	10.2334
H_down	GOTERM_MF_DIRECT	GO:0015562~efflux transmembrane transporter activity	4	0.42508	0.00848295	WBGENE00004000, WBGENE00004003, WBGENE00003995, WBGENE00003999	591	6	7374	8.3181	0.989151	0.314064	11.637
H_down	GOTERM_MF_DIRECT	GO:0005509~calcium ion binding	24	2.55048	0.00857557	WBGENE00013855, WBGENE00020197, WBGENE00000395, WBGENE00019227, WBGENE00002173, WBGENE00003497, WBGENE00008411, WBGENE00022103, WBGENE00008258, WBGENE00006527, WBGENE00004925, WBGENE00013919, WBGENE00000552, WBGENE00004921, WBGENE00015548, WBGENE00044779, WBGENE00004924, WBGENE00022816, WBGENE00003569, WBGENE00018771, WBGENE00011330, WBGENE00000288, WBGENE00003564, WBGENE00011326	591	170	7374	1.76148	0.989676	0.296572	11.7567
H_down	UP_KEYWORDS	Sodium transport	8	0.850159	0.00864626	WBGENE00003519, WBGENE00003572, WBGENE00006832, WBGENE00003729, WBGENE00015333, WBGENE00011891, WBGENE00003731, WBGENE00010117	941	35	13700	3.32777	0.87666	0.0673827	10.6099
H_down	INTERPRO	IPR003599:Immunoglobulin subtype	10	1.0627	0.00872323	WBGENE00004369, WBGENE00011418, WBGENE00009958, WBGENE00004257, WBGENE00004256, WBGENE00000548, WBGENE00006436, WBGENE00004371, WBGENE00020649, WBGENE00006820	790	47	10242	2.75842	0.999899	0.354723	13.0024
H_down	UP_SEQ_FEATURE	nucleotide phosphate-binding region:ATP	26	2.76302	0.00888853	WBGENE00000900, WBGENE00010419, WBGENE00016194, WBGENE00004860, WBGENE00002178, WBGENE00002039, WBGENE00000229, WBGENE00000479, WBGENE00003911, WBGENE00000939, WBGENE00004395, WBGENE00002191, WBGENE00001173, WBGENE00003150, WBGENE00003965, WBGENE00016868, WBGENE00003916, WBGENE00003068, WBGENE00015203, WBGENE00003030, WBGENE00020263, WBGENE00011352, WBGENE00001709, WBGENE00001708, WBGENE00002200,…	208	212	2853	1.68219	0.996983	0.409968	12.4804
H_down	UP_KEYWORDS	Ion channel	22	2.33794	0.00924822	WBGENE00004830, WBGENE00021146, WBGENE00002235, WBGENE00011891, WBGENE00006685, WBGENE00006749, WBGENE00000047, WBGENE00006680, WBGENE00006681, WBGENE00002173, WBGENE00006682, WBGENE00010784, WBGENE00001616, WBGENE00006832, WBGENE00000055, WBGENE00000054, WBGENE00003386, WBGENE00006784, WBGENE00000845, WBGENE00002123, WBGENE00001591, WBGENE00006774	941	176	13700	1.81987	0.893455	0.0696849	11.3085
H_down	KEGG_PATHWAY	cel00260:Glycine, serine and threonine metabolism	7	0.743889	0.00936016	WBGENE00017262, WBGENE00022856, WBGENE00008354, WBGENE00020022, WBGENE00010456, WBGENE00015783, WBGENE00013379	147	25	1913	3.64381	0.566983	0.243455	9.70481
H_down	GOTERM_MF_DIRECT	GO:0004185~serine-type carboxypeptidase activity	7	0.743889	0.00988756	WBGENE00019617, WBGENE00003957, WBGENE00012445, WBGENE00003958, WBGENE00019074, WBGENE00018984, WBGENE00012530	591	24	7374	3.63917	0.994889	0.314007	13.4375
H_down	UP_KEYWORDS	Sodium	8	0.850159	0.0101132	WBGENE00003519, WBGENE00003572, WBGENE00006832, WBGENE00003729, WBGENE00015333, WBGENE00011891, WBGENE00003731, WBGENE00010117	941	36	13700	3.23533	0.91368	0.0736962	12.3034
H_down	GOTERM_BP_DIRECT	GO:0040024~dauer larval development	11	1.16897	0.0103763	WBGENE00002210, WBGENE00004860, WBGENE00000238, WBGENE00006527, WBGENE00000908, WBGENE00003965, WBGENE00000931, WBGENE00000229, WBGENE00000912, WBGENE00020719, WBGENE00000900	694	55	8727	2.51499	0.999906	0.509967	14.9836
H_down	GOTERM_BP_DIRECT	GO:0030334~regulation of cell migration	11	1.16897	0.0103763	WBGENE00011418, WBGENE00000238, WBGENE00002003, WBGENE00003238, WBGENE00006816, WBGENE00019481, WBGENE00003247, WBGENE00003072, WBGENE00002173, WBGENE00003006, WBGENE00004040	694	55	8727	2.51499	0.999906	0.509967	14.9836
H_down	GOTERM_MF_DIRECT	GO:0008237~metallopeptidase activity	17	1.80659	0.0105928	WBGENE00003547, WBGENE00003520, WBGENE00007071, WBGENE00020788, WBGENE00000083, WBGENE00006324, WBGENE00003528, WBGENE00020567, WBGENE00016423, WBGENE00009958, WBGENE00011803, WBGENE00020082, WBGENE00015206, WBGENE00011794, WBGENE00010070, WBGENE00022073, WBGENE00003552	591	107	7374	1.98235	0.996499	0.314073	14.3285
H_down	GOTERM_CC_DIRECT	GO:0045202~synapse	18	1.91286	0.0115039	WBGENE00006363, WBGENE00004830, WBGENE00021146, WBGENE00000407, WBGENE00001519, WBGENE00000047, WBGENE00006750, WBGENE00001616, WBGENE00004719, WBGENE00000055, WBGENE00000054, WBGENE00020114, WBGENE00004921, WBGENE00003386, WBGENE00006784, WBGENE00010259, WBGENE00001591, WBGENE00006774	652	115	7985	1.91691	0.914951	0.239543	13.6291
H_down	GOTERM_MF_DIRECT	GO:0016791~phosphatase activity	5	0.53135	0.0119426	WBGENE00007054, WBGENE00019301, WBGENE00016664, WBGENE00018424, WBGENE00013379	591	12	7374	5.19882	0.998304	0.32883	16.0104
H_down	UP_KEYWORDS	Protein transport	17	1.80659	0.0123191	WBGENE00020383, WBGENE00013855, WBGENE00006757, WBGENE00002074, WBGENE00019481, WBGENE00004267, WBGENE00007696, WBGENE00004755, WBGENE00004756, WBGENE00009783, WBGENE00003878, WBGENE00003877, WBGENE00001331, WBGENE00004197, WBGENE00013311, WBGENE00000164, WBGENE00004198	941	126	13700	1.96431	0.949579	0.0865491	14.7943
H_down	INTERPRO	IPR001382:Glycoside hydrolase, family 47	4	0.42508	0.0125965	WBGENE00020197, WBGENE00008411, WBGENE00008258, WBGENE00013919	790	7	10242	7.40832	0.999998	0.453934	18.2521
H_down	UP_KEYWORDS	Manganese	13	1.38151	0.0129158	WBGENE00019763, WBGENE00001505, WBGENE00003911, WBGENE00010356, WBGENE00000939, WBGENE00001630, WBGENE00018174, WBGENE00010317, WBGENE00001631, WBGENE00001508, WBGENE00011953, WBGENE00000900, WBGENE00003068	941	85	13700	2.22667	0.956413	0.0880286	15.4568
H_down	INTERPRO	IPR013098:Immunoglobulin I-set	9	0.956429	0.0135161	WBGENE00004369, WBGENE00017702, WBGENE00009958, WBGENE00004257, WBGENE00004256, WBGENE00006436, WBGENE00004371, WBGENE00020649, WBGENE00006820	790	42	10242	2.77812	0.999999	0.462727	19.4542
H_down	GOTERM_MF_DIRECT	GO:0004571~mannosyl-oligosaccharide 1,2-alpha-mannosidase activity	4	0.42508	0.0139696	WBGENE00020197, WBGENE00008411, WBGENE00008258, WBGENE00013919	591	7	7374	7.1298	0.99943	0.355591	18.4782
H_down	SMART	SM00631:Zn_pept	5	0.53135	0.0140827	WBGENE00013895, WBGENE00011235, WBGENE00019074, WBGENE00008521, WBGENE00012168	347	13	4498	4.98559	0.955852	0.292976	16.5179
H_down	INTERPRO	IPR000834:Peptidase M14, carboxypeptidase A	5	0.53135	0.014236	WBGENE00013895, WBGENE00011235, WBGENE00019074, WBGENE00008521, WBGENE00012168	790	13	10242	4.98637	1	0.465968	20.3835
H_down	UP_KEYWORDS	Ligand-gated ion channel	7	0.743889	0.0147141	WBGENE00001616, WBGENE00000055, WBGENE00000054, WBGENE00000047, WBGENE00000845, WBGENE00002173, WBGENE00006774	941	30	13700	3.3971	0.971913	0.0970337	17.4247
H_down	INTERPRO	IPR003609:Apple-like	6	0.63762	0.0156808	WBGENE00011522, WBGENE00007823, WBGENE00002827, WBGENE00009926, WBGENE00007926, WBGENE00019148	790	20	10242	3.88937	1	0.485115	22.2186
H_down	INTERPRO	IPR007110:Immunoglobulin-like domain	12	1.27524	0.0173866	WBGENE00004369, WBGENE00011418, WBGENE00017702, WBGENE00009958, WBGENE00004257, WBGENE00004256, WBGENE00000548, WBGENE00006436, WBGENE00004371, WBGENE00020649, WBGENE00020160, WBGENE00006820	790	70	10242	2.2225	1	0.507532	24.334
H_down	GOTERM_CC_DIRECT	GO:0045211~postsynaptic membrane	8	0.850159	0.0178829	WBGENE00001616, WBGENE00000055, WBGENE00020506, WBGENE00000054, WBGENE00006784, WBGENE00000047, WBGENE00001591, WBGENE00006774	652	34	7985	2.88163	0.978582	0.319109	20.4276
H_down	INTERPRO	IPR013780:Glycosyl hydrolase, family 13, all-beta	4	0.42508	0.019013	WBGENE00008220, WBGENE00010284, WBGENE00011095, WBGENE00018594	790	8	10242	6.48228	1	0.525983	26.3007
H_down	INTERPRO	IPR003582:Metridin-like ShK toxin	13	1.38151	0.0206324	WBGENE00010661, WBGENE00015841, WBGENE00022743, WBGENE00015794, WBGENE00013895, WBGENE00011235, WBGENE00014057, WBGENE00008495, WBGENE00017968, WBGENE00018616, WBGENE00008993, WBGENE00003528, WBGENE00012143	790	81	10242	2.08073	1	0.542422	28.2113
H_down	GOTERM_BP_DIRECT	GO:0030421~defecation	9	0.956429	0.0208744	WBGENE00006750, WBGENE00006498, WBGENE00003030, WBGENE00004921, WBGENE00008549, WBGENE00000229, WBGENE00000086, WBGENE00002173, WBGENE00007388	694	44	8727	2.57214	1	0.738038	27.9854
H_down	GOTERM_CC_DIRECT	GO:0005615~extracellular space	27	2.86929	0.0216538	WBGENE00020339, WBGENE00020566, WBGENE00020516, WBGENE00011235, WBGENE00013875, WBGENE00012184, WBGENE00016505, WBGENE00009435, WBGENE00009158, WBGENE00006366, WBGENE00019074, WBGENE00019986, WBGENE00007590, WBGENE00021389, WBGENE00013895, WBGENE00012202, WBGENE00004257, WBGENE00004256, WBGENE00006570, WBGENE00011284, WBGENE00011285, WBGENE00000219, WBGENE00008521, WBGENE00008628, WBGENE00010225,…	652	211	7985	1.56714	0.990561	0.345512	24.211
H_down	GOTERM_MF_DIRECT	GO:0004601~peroxidase activity	6	0.63762	0.0223593	WBGENE00022743, WBGENE00015841, WBGENE00004257, WBGENE00004256, WBGENE00017968, WBGENE00018771	591	21	7374	3.5649	0.999994	0.486797	27.9918
H_down	UP_SEQ_FEATURE	repeat:LRR 8	4	0.42508	0.0228013	WBGENE00004929, WBGENE00004256, WBGENE00002632, WBGENE00003068	208	9	2853	6.09615	1	0.713314	29.1345
H_down	UP_SEQ_FEATURE	repeat:LRR 7	4	0.42508	0.0228013	WBGENE00004929, WBGENE00004256, WBGENE00002632, WBGENE00003068	208	9	2853	6.09615	1	0.713314	29.1345
H_down	UP_SEQ_FEATURE	domain:Fibronectin type-III 4	4	0.42508	0.0228013	WBGENE00011418, WBGENE00004395, WBGENE00004371, WBGENE00006820	208	9	2853	6.09615	1	0.713314	29.1345
H_down	UP_SEQ_FEATURE	repeat:LRR 9	4	0.42508	0.0228013	WBGENE00004929, WBGENE00004256, WBGENE00002632, WBGENE00003068	208	9	2853	6.09615	1	0.713314	29.1345
H_down	GOTERM_MF_DIRECT	GO:0005215~transporter activity	15	1.59405	0.0233848	WBGENE00014092, WBGENE00003519, WBGENE00011718, WBGENE00008273, WBGENE00003878, WBGENE00019346, WBGENE00003877, WBGENE00019018, WBGENE00015644, WBGENE00004228, WBGENE00004911, WBGENE00012531, WBGENE00009023, WBGENE00000172, WBGENE00004902	591	98	7374	1.90977	0.999997	0.483823	29.081
H_down	INTERPRO	IPR013057:Amino acid transporter, transmembrane	5	0.53135	0.0240295	WBGENE00017663, WBGENE00012529, WBGENE00021156, WBGENE00007267, WBGENE00006783	790	15	10242	4.32152	1	0.585489	32.0694
H_down	SMART	SM00408:IGc2	9	0.956429	0.0251128	WBGENE00004369, WBGENE00011418, WBGENE00009958, WBGENE00004257, WBGENE00004256, WBGENE00006436, WBGENE00004371, WBGENE00020649, WBGENE00006820	347	47	4498	2.48219	0.996285	0.428527	27.6572
H_down	INTERPRO	IPR003598:Immunoglobulin subtype 2	9	0.956429	0.0256926	WBGENE00004369, WBGENE00011418, WBGENE00009958, WBGENE00004257, WBGENE00004256, WBGENE00006436, WBGENE00004371, WBGENE00020649, WBGENE00006820	790	47	10242	2.48257	1	0.597877	33.8866
H_down	UP_KEYWORDS	cAMP	3	0.31881	0.0257082	WBGENE00002190, WBGENE00020114, WBGENE00018569	941	4	13700	10.9192	0.99812	0.16	28.5656
H_down	UP_KEYWORDS	Metalloprotease	10	1.0627	0.0271961	WBGENE00013895, WBGENE00011235, WBGENE00003547, WBGENE00003520, WBGENE00020082, WBGENE00015206, WBGENE00008521, WBGENE00011794, WBGENE00003528, WBGENE00003552	941	63	13700	2.31095	0.9987	0.164392	29.9618
H_down	UP_SEQ_FEATURE	repeat:LRR 15	3	0.31881	0.0285103	WBGENE00004929, WBGENE00002632, WBGENE00003068	208	4	2853	10.2873	1	0.764544	35.0708
H_down	UP_SEQ_FEATURE	repeat:LRR 13	3	0.31881	0.0285103	WBGENE00004929, WBGENE00002632, WBGENE00003068	208	4	2853	10.2873	1	0.764544	35.0708
H_down	UP_SEQ_FEATURE	repeat:LRR 14	3	0.31881	0.0285103	WBGENE00004929, WBGENE00002632, WBGENE00003068	208	4	2853	10.2873	1	0.764544	35.0708
H_down	GOTERM_BP_DIRECT	GO:1990170~stress response to cadmium ion	4	0.42508	0.0291425	WBGENE00004001, WBGENE00008239, WBGENE00003999, WBGENE00020719	694	9	8727	5.58886	1	0.82672	36.889
H_down	GOTERM_BP_DIRECT	GO:0016311~dephosphorylation	9	0.956429	0.0300758	WBGENE00016152, WBGENE00004020, WBGENE00008560, WBGENE00007054, WBGENE00019301, WBGENE00022245, WBGENE00016664, WBGENE00018424, WBGENE00013379	694	47	8727	2.40796	1	0.816719	37.8267
H_down	UP_SEQ_FEATURE	compositionally biased region:Gly-rich	5	0.53135	0.0302677	WBGENE00001038, WBGENE00001028, WBGENE00007016, WBGENE00001173, WBGENE00003528	208	17	2853	4.03422	1	0.75997	36.8026
H_down	UP_SEQ_FEATURE	repeat:LRR 6	4	0.42508	0.0308627	WBGENE00004929, WBGENE00004256, WBGENE00002632, WBGENE00003068	208	10	2853	5.48654	1	0.742943	37.3791
H_down	UP_SEQ_FEATURE	domain:Fibronectin type-III 3	4	0.42508	0.0308627	WBGENE00011418, WBGENE00004395, WBGENE00004371, WBGENE00006820	208	10	2853	5.48654	1	0.742943	37.3791
H_down	UP_SEQ_FEATURE	repeat:LRR 5	4	0.42508	0.0308627	WBGENE00004929, WBGENE00004256, WBGENE00002632, WBGENE00003068	208	10	2853	5.48654	1	0.742943	37.3791
H_down	UP_KEYWORDS	Peroxidase	5	0.53135	0.0310857	WBGENE00022743, WBGENE00015841, WBGENE00004257, WBGENE00004256, WBGENE00017968	941	18	13700	4.04416	0.999505	0.181497	33.4939
H_down	UP_KEYWORDS	Amino-acid biosynthesis	5	0.53135	0.0310857	WBGENE00006510, WBGENE00019489, WBGENE00022856, WBGENE00010988, WBGENE00001149	941	18	13700	4.04416	0.999505	0.181497	33.4939
H_down	SMART	SM00013:LRRNT	3	0.31881	0.0318994	WBGENE00004257, WBGENE00004256, WBGENE00020649	347	4	4498	9.7219	0.999201	0.47711	33.8124
H_down	INTERPRO	IPR000194:ATPase, F1/V1/A1 complex, alpha/beta subunit, nucleotide-binding domain	3	0.31881	0.0320258	WBGENE00006921, WBGENE00000229, WBGENE00010419	790	4	10242	9.72342	1	0.667958	40.3976
H_down	INTERPRO	IPR020003:ATPase, alpha/beta subunit, nucleotide-binding domain, active site	3	0.31881	0.0320258	WBGENE00006921, WBGENE00000229, WBGENE00010419	790	4	10242	9.72342	1	0.667958	40.3976
H_down	INTERPRO	IPR000372:Leucine-rich repeat-containing N-terminal	3	0.31881	0.0320258	WBGENE00004257, WBGENE00004256, WBGENE00020649	790	4	10242	9.72342	1	0.667958	40.3976
H_down	INTERPRO	IPR004100:ATPase, alpha/beta subunit, N-terminal	3	0.31881	0.0320258	WBGENE00006921, WBGENE00000229, WBGENE00010419	790	4	10242	9.72342	1	0.667958	40.3976
H_down	GOTERM_MF_DIRECT	GO:0015297~antiporter activity	6	0.63762	0.0324052	WBGENE00000003, WBGENE00003572, WBGENE00003729, WBGENE00000007, WBGENE00015197, WBGENE00003731	591	23	7374	3.25491	1	0.582975	38.0219
H_down	GOTERM_MF_DIRECT	GO:0008194~UDP-glycosyltransferase activity	6	0.63762	0.0324052	WBGENE00011006, WBGENE00013901, WBGENE00015449, WBGENE00018789, WBGENE00019379, WBGENE00015965	591	23	7374	3.25491	1	0.582975	38.0219
H_down	GOTERM_MF_DIRECT	GO:0022857~transmembrane transporter activity	14	1.48778	0.0331122	WBGENE00010918, WBGENE00017798, WBGENE00011718, WBGENE00008110, WBGENE00022788, WBGENE00016431, WBGENE00003837, WBGENE00007388, WBGENE00008923, WBGENE00015333, WBGENE00018138, WBGENE00015381, WBGENE00012130, WBGENE00018779	591	93	7374	1.87828	1	0.5732	38.6762
H_down	GOTERM_BP_DIRECT	GO:0040034~regulation of development, heterochronic	5	0.53135	0.0332212	WBGENE00000939, WBGENE00001824, WBGENE00000908, WBGENE00001089, WBGENE00003014	694	16	8727	3.92966	1	0.829119	40.8914
H_down	GOTERM_BP_DIRECT	GO:0015031~protein transport	18	1.91286	0.0338089	WBGENE00020383, WBGENE00013855, WBGENE00006757, WBGENE00002074, WBGENE00019481, WBGENE00004267, WBGENE00007696, WBGENE00004755, WBGENE00004756, WBGENE00009783, WBGENE00003878, WBGENE00003877, WBGENE00002632, WBGENE00001331, WBGENE00013311, WBGENE00004197, WBGENE00000164, WBGENE00004198	694	133	8727	1.70187	1	0.817072	41.4481
H_down	GOTERM_BP_DIRECT	GO:0009253~peptidoglycan catabolic process	3	0.31881	0.0339127	WBGENE00003094, WBGENE00003093, WBGENE00003091	694	4	8727	9.4312	1	0.800967	41.5459
H_down	UP_KEYWORDS	Immunoglobulin domain	7	0.743889	0.034108	WBGENE00011418, WBGENE00004256, WBGENE00000548, WBGENE00006436, WBGENE00004371, WBGENE00020649, WBGENE00006820	941	36	13700	2.83091	0.999767	0.193014	36.1241
H_down	UP_KEYWORDS	Wnt signaling pathway	6	0.63762	0.0343577	WBGENE00000238, WBGENE00002191, WBGENE00006561, WBGENE00003238, WBGENE00003007, WBGENE00003006	941	27	13700	3.23533	0.999781	0.189938	36.337
H_down	GOTERM_BP_DIRECT	GO:0018991~oviposition	34	3.61318	0.0354815	WBGENE00002717, WBGENE00001182, WBGENE00044068, WBGENE00002850, WBGENE00007054, WBGENE00020368, WBGENE00001089, WBGENE00006816, WBGENE00000900, WBGENE00003014, WBGENE00000086, WBGENE00010701, WBGENE00002335, WBGENE00001178, WBGENE00018740, WBGENE00006796, WBGENE00017989, WBGENE00000443, WBGENE00000939, WBGENE00006468, WBGENE00001824, WBGENE00004949, WBGENE00001173, WBGENE00005019, WBGENE00004134,…	694	301	8727	1.42042	1	0.799273	43.0058
H_down	GOTERM_CC_DIRECT	GO:0033178~proton-transporting two-sector ATPase complex, catalytic domain	3	0.31881	0.035639	WBGENE00006917, WBGENE00000229, WBGENE00010419	652	4	7985	9.1852	0.99956	0.474886	36.8426
H_down	GOTERM_BP_DIRECT	GO:0006814~sodium ion transport	8	0.850159	0.0360109	WBGENE00003519, WBGENE00003572, WBGENE00006832, WBGENE00003729, WBGENE00015333, WBGENE00011891, WBGENE00003731, WBGENE00010117	694	40	8727	2.51499	1	0.788301	43.4908
H_down	INTERPRO	IPR009020:Proteinase inhibitor, propeptide	4	0.42508	0.036286	WBGENE00013895, WBGENE00011235, WBGENE00000254, WBGENE00008521	790	10	10242	5.18582	1	0.702629	44.4341
H_down	GOTERM_BP_DIRECT	GO:0098655~cation transmembrane transport	11	1.16897	0.0375377	WBGENE00008911, WBGENE00022010, WBGENE00013668, WBGENE00021146, WBGENE00000055, WBGENE00003558, WBGENE00000054, WBGENE00010130, WBGENE00000047, WBGENE00000845, WBGENE00006774	694	67	8727	2.06454	1	0.786916	44.8677
H_down	GOTERM_BP_DIRECT	GO:0019915~lipid storage	51	5.41977	0.0380972	WBGENE00013575, WBGENE00002066, WBGENE00006915, WBGENE00022788, WBGENE00003609, WBGENE00003996, WBGENE00001239, WBGENE00020160, WBGENE00009342, WBGENE00000900, WBGENE00001240, WBGENE00006527, WBGENE00000908, WBGENE00000229, WBGENE00018281, WBGENE00018152, WBGENE00018356, WBGENE00003658, WBGENE00004218, WBGENE00002030, WBGENE00003656, WBGENE00004059, WBGENE00003794, WBGENE00000691, WBGENE00015008,…	694	490	8727	1.30882	1	0.777165	45.3644
H_down	SMART	SM00241:ZP	6	0.63762	0.0386491	WBGENE00008978, WBGENE00011888, WBGENE00010893, WBGENE00002827, WBGENE00022816, WBGENE00009926	347	25	4498	3.11101	0.999829	0.514523	39.4524
H_down	GOTERM_BP_DIRECT	GO:0048791~calcium ion-regulated exocytosis of neurotransmitter	4	0.42508	0.0392256	WBGENE00006750, WBGENE00004925, WBGENE00004921, WBGENE00004924	694	10	8727	5.02997	1	0.772874	46.3534
H_down	UP_KEYWORDS	Postsynaptic cell membrane	6	0.63762	0.0395463	WBGENE00001616, WBGENE00000055, WBGENE00000054, WBGENE00000047, WBGENE00001591, WBGENE00006774	941	28	13700	3.11978	0.99994	0.211148	40.6166
H_down	UP_SEQ_FEATURE	domain:Fibronectin type-III 1	4	0.42508	0.0402165	WBGENE00011418, WBGENE00004395, WBGENE00004371, WBGENE00006820	208	11	2853	4.98776	1	0.811292	45.8212
H_down	UP_SEQ_FEATURE	domain:Fibronectin type-III 2	4	0.42508	0.0402165	WBGENE00011418, WBGENE00004395, WBGENE00004371, WBGENE00006820	208	11	2853	4.98776	1	0.811292	45.8212
H_down	GOTERM_CC_DIRECT	GO:0005765~lysosomal membrane	6	0.63762	0.0411141	WBGENE00000539, WBGENE00007979, WBGENE00007549, WBGENE00008033, WBGENE00003053, WBGENE00000541	652	24	7985	3.06173	0.999869	0.497358	41.2358
H_down	GOTERM_BP_DIRECT	GO:0006952~defense response	14	1.48778	0.0424648	WBGENE00017218, WBGENE00004127, WBGENE00003030, WBGENE00001240, WBGENE00000939, WBGENE00006593, WBGENE00003094, WBGENE00004986, WBGENE00006779, WBGENE00018771, WBGENE00000912, WBGENE00008239, WBGENE00003999, WBGENE00003091	694	97	8727	1.81494	1	0.786271	49.1
H_down	GOTERM_BP_DIRECT	GO:0043051~regulation of pharyngeal pumping	7	0.743889	0.0429278	WBGENE00006750, WBGENE00001519, WBGENE00000908, WBGENE00001648, WBGENE00004921, WBGENE00004267, WBGENE00002173	694	33	8727	2.66741	1	0.776922	49.4817
H_down	GOTERM_BP_DIRECT	GO:0035725~sodium ion transmembrane transport	7	0.743889	0.0429278	WBGENE00006832, WBGENE00003729, WBGENE00019018, WBGENE00011891, WBGENE00003569, WBGENE00016739, WBGENE00003731	694	33	8727	2.66741	1	0.776922	49.4817
H_down	GOTERM_BP_DIRECT	GO:0016310~phosphorylation	35	3.71945	0.0434842	WBGENE00010356, WBGENE00006436, WBGENE00001994, WBGENE00000900, WBGENE00018569, WBGENE00004860, WBGENE00002178, WBGENE00004719, WBGENE00000512, WBGENE00010681, WBGENE00000514, WBGENE00003402, WBGENE00002210, WBGENE00003911, WBGENE00000407, WBGENE00006779, WBGENE00002191, WBGENE00009543, WBGENE00011147, WBGENE00001173, WBGENE00003150, WBGENE00003965, WBGENE00018076, WBGENE00003916, WBGENE00006820,…	694	317	8727	1.3884	1	0.768649	49.9368
H_down	GOTERM_MF_DIRECT	GO:0016301~kinase activity	34	3.61318	0.0438964	WBGENE00010356, WBGENE00006436, WBGENE00001994, WBGENE00000900, WBGENE00018569, WBGENE00004860, WBGENE00002178, WBGENE00004719, WBGENE00000512, WBGENE00010681, WBGENE00000514, WBGENE00003402, WBGENE00002210, WBGENE00003911, WBGENE00000407, WBGENE00006779, WBGENE00002191, WBGENE00011147, WBGENE00002190, WBGENE00001173, WBGENE00003150, WBGENE00003965, WBGENE00018076, WBGENE00003916, WBGENE00006820,…	591	304	7374	1.39547	1	0.661576	47.8938
H_down	SMART	SM00473:PAN_AP	5	0.53135	0.0444545	WBGENE00011522, WBGENE00007823, WBGENE00002827, WBGENE00009926, WBGENE00019148	347	18	4498	3.6007	0.999955	0.536775	43.9453
H_down	UP_SEQ_FEATURE	signal peptide	37	3.93199	0.0447933	WBGENE00011418, WBGENE00003572, WBGENE00003547, WBGENE00016979, WBGENE00003520, WBGENE00014057, WBGENE00009158, WBGENE00003053, WBGENE00019986, WBGENE00000882, WBGENE00003528, WBGENE00000395, WBGENE00000900, WBGENE00004860, WBGENE00004256, WBGENE00000055, WBGENE00017881, WBGENE00004371, WBGENE00000845, WBGENE00003552, WBGENE00006774, WBGENE00013855, WBGENE00001038, WBGENE00007904, WBGENE00004395,…	208	377	2853	1.34617	1	0.826613	49.5531
H_down	INTERPRO	IPR002602:Domain of unknown function DB	5	0.53135	0.0448514	WBGENE00011418, WBGENE00020083, WBGENE00017438, WBGENE00004120, WBGENE00010001	790	18	10242	3.60127	1	0.767783	51.7865
H_down	UP_SEQ_FEATURE	repeat:LRR 12	3	0.31881	0.045267	WBGENE00004929, WBGENE00002632, WBGENE00003068	208	5	2853	8.22981	1	0.812278	49.9254
H_down	KEGG_PATHWAY	cel01212:Fatty acid metabolism	8	0.850159	0.0456847	WBGENE00018152, WBGENE00022037, WBGENE00019060, WBGENE00013575, WBGENE00008566, WBGENE00008167, WBGENE00000198, WBGENE00009342	147	44	1913	2.36611	0.98442	0.646699	39.8065
H_down	INTERPRO	IPR001590:Peptidase M12B, ADAM/reprolysin	4	0.42508	0.0471044	WBGENE00016423, WBGENE00000083, WBGENE00006324, WBGENE00020567	790	11	10242	4.71438	1	0.774643	53.563
H_down	INTERPRO	IPR024079:Metallopeptidase, catalytic domain	11	1.16897	0.0483261	WBGENE00016423, WBGENE00003547, WBGENE00003520, WBGENE00020788, WBGENE00000083, WBGENE00011794, WBGENE00006324, WBGENE00003528, WBGENE00010070, WBGENE00020567, WBGENE00003552	790	72	10242	1.9807	1	0.773721	54.5006
H_down	INTERPRO	IPR023214:HAD-like domain	9	0.956429	0.0484514	WBGENE00022010, WBGENE00019599, WBGENE00007054, WBGENE00009498, WBGENE00019301, WBGENE00008610, WBGENE00016664, WBGENE00018424, WBGENE00013379	790	53	10242	2.20153	1	0.765089	54.5957
H_down	PIR_SUPERFAMILY	PIRSF000915:monoester phosphate phosphatase, PGP type	3	0.31881	0.0484787	WBGENE00019301, WBGENE00016664, WBGENE00018424	56	5	727	7.78929	0.903246	0.903246	37.6244
H_down	GOTERM_BP_DIRECT	GO:0008652~cellular amino acid biosynthetic process	5	0.53135	0.0492644	WBGENE00006510, WBGENE00019489, WBGENE00022856, WBGENE00010988, WBGENE00001149	694	18	8727	3.49304	1	0.798907	54.4434
H_down	GOTERM_BP_DIRECT	GO:0045167~asymmetric protein localization involved in cell fate determination	5	0.53135	0.0492644	WBGENE00022069, WBGENE00003150, WBGENE00003007, WBGENE00003916, WBGENE00003006	694	18	8727	3.49304	1	0.798907	54.4434
H_down	GOTERM_BP_DIRECT	GO:0007626~locomotory behavior	5	0.53135	0.0492644	WBGENE00006750, WBGENE00001115, WBGENE00020506, WBGENE00004921, WBGENE00006784	694	18	8727	3.49304	1	0.798907	54.4434
H_down	SMART	SM00593:RUN	3	0.31881	0.0504895	WBGENE00008018, WBGENE00020572, WBGENE00018281	347	5	4498	7.77752	0.999989	0.556978	48.2886
H_down	INTERPRO	IPR006349:2-phosphoglycolate phosphatase, eukaryotic	3	0.31881	0.0506782	WBGENE00019301, WBGENE00016664, WBGENE00018424	790	5	10242	7.77873	1	0.771424	56.2558
H_down	UP_SEQ_FEATURE	metal ion-binding site:Zinc 1	4	0.42508	0.0508282	WBGENE00003030, WBGENE00020082, WBGENE00000963, WBGENE00003014	208	12	2853	4.57212	1	0.832137	54.1081
H_down	UP_SEQ_FEATURE	repeat:LRR 4	4	0.42508	0.0508282	WBGENE00004929, WBGENE00004256, WBGENE00002632, WBGENE00003068	208	12	2853	4.57212	1	0.832137	54.1081
H_down	UP_SEQ_FEATURE	repeat:LRR 3	4	0.42508	0.0508282	WBGENE00004929, WBGENE00004256, WBGENE00002632, WBGENE00003068	208	12	2853	4.57212	1	0.832137	54.1081
H_down	GOTERM_BP_DIRECT	GO:0093002~response to nematicide	4	0.42508	0.050832	WBGENE00004000, WBGENE00017840, WBGENE00003995, WBGENE00003999	694	11	8727	4.5727	1	0.797955	55.5985
H_down	SMART	SM00254:ShKT	11	1.16897	0.0510646	WBGENE00010661, WBGENE00022743, WBGENE00015841, WBGENE00013895, WBGENE00011235, WBGENE00014057, WBGENE00008495, WBGENE00017968, WBGENE00018616, WBGENE00008993, WBGENE00012143	347	73	4498	1.95326	0.99999	0.536406	48.6859
H_down	GOTERM_MF_DIRECT	GO:0050660~flavin adenine dinucleotide binding	10	1.0627	0.0520333	WBGENE00019060, WBGENE00008566, WBGENE00008167, WBGENE00001262, WBGENE00019599, WBGENE00015057, WBGENE00017487, WBGENE00001566, WBGENE00016728, WBGENE00009334	591	61	7374	2.04544	1	0.708779	53.9759
H_down	GOTERM_MF_DIRECT	GO:0015293~symporter activity	6	0.63762	0.0520471	WBGENE00014092, WBGENE00003519, WBGENE00015333, WBGENE00001620, WBGENE00004911, WBGENE00004902	591	26	7374	2.87934	1	0.693517	53.9857
H_down	GOTERM_MF_DIRECT	GO:0015171~amino acid transmembrane transporter activity	6	0.63762	0.0520471	WBGENE00017663, WBGENE00000003, WBGENE00012529, WBGENE00021156, WBGENE00000007, WBGENE00015197	591	26	7374	2.87934	1	0.693517	53.9857
H_down	SMART	SM00133:S_TK_X	5	0.53135	0.0530144	WBGENE00001173, WBGENE00011352, WBGENE00001709, WBGENE00001708, WBGENE00018569	347	19	4498	3.41119	0.999994	0.527152	50.012
H_down	INTERPRO	IPR018000:Neurotransmitter-gated ion-channel, conserved site	9	0.956429	0.053212	WBGENE00021146, WBGENE00000055, WBGENE00000054, WBGENE00006784, WBGENE00003386, WBGENE00000047, WBGENE00000845, WBGENE00001591, WBGENE00006774	790	54	10242	2.16076	1	0.779288	58.0756
H_down	GOTERM_CC_DIRECT	GO:0005882~intermediate filament	5	0.53135	0.0534183	WBGENE00003497, WBGENE00003911, WBGENE00002055, WBGENE00002067, WBGENE00003485	652	18	7985	3.40193	0.999992	0.566227	50.1016
H_down	GOTERM_BP_DIRECT	GO:1990834~response to odorant	3	0.31881	0.0535782	WBGENE00020506, WBGENE00001173, WBGENE00003849	694	5	8727	7.54496	1	0.804426	57.5562
H_down	GOTERM_BP_DIRECT	GO:0030509~BMP signaling pathway	3	0.31881	0.0535782	WBGENE00004860, WBGENE00006570, WBGENE00000900	694	5	8727	7.54496	1	0.804426	57.5562
H_down	GOTERM_MF_DIRECT	GO:0004871~signal transducer activity	13	1.38151	0.0539529	WBGENE00011381, WBGENE00001518, WBGENE00000238, WBGENE00001519, WBGENE00020506, WBGENE00010681, WBGENE00004038, WBGENE00001648, WBGENE00000931, WBGENE00022675, WBGENE00004777, WBGENE00013848, WBGENE00003247	591	90	7374	1.80226	1	0.692116	55.311
H_down	UP_KEYWORDS	Oxidoreductase	26	2.76302	0.0546806	WBGENE00006510, WBGENE00019489, WBGENE00008167, WBGENE00010317, WBGENE00009435, WBGENE00007210, WBGENE00003162, WBGENE00016786, WBGENE00015057, WBGENE00015334, WBGENE00017565, WBGENE00015783, WBGENE00007536, WBGENE00015841, WBGENE00022743, WBGENE00015709, WBGENE00011676, WBGENE00004257, WBGENE00004256, WBGENE00001262, WBGENE00017968, WBGENE00001178, WBGENE00000198, WBGENE00018771, WBGENE00007108,…	941	260	13700	1.4559	0.999999	0.275785	51.6304
H_down	GOTERM_BP_DIRECT	GO:0046662~regulation of oviposition	7	0.743889	0.0550765	WBGENE00000539, WBGENE00001173, WBGENE00001648, WBGENE00020572, WBGENE00007054, WBGENE00006774, WBGENE00000541	694	35	8727	2.51499	1	0.803012	58.5899
H_down	GOTERM_BP_DIRECT	GO:0006935~chemotaxis	7	0.743889	0.0550765	WBGENE00006527, WBGENE00000908, WBGENE00001173, WBGENE00001648, WBGENE00001709, WBGENE00004267, WBGENE00000914	694	35	8727	2.51499	1	0.803012	58.5899
H_down	GOTERM_BP_DIRECT	GO:0006631~fatty acid metabolic process	8	0.850159	0.0564278	WBGENE00019060, WBGENE00001240, WBGENE00008566, WBGENE00008167, WBGENE00001239, WBGENE00001244, WBGENE00000198, WBGENE00006351	694	44	8727	2.28635	1	0.800831	59.502
H_down	KEGG_PATHWAY	cel00061:Fatty acid biosynthesis	4	0.42508	0.0574903	WBGENE00018152, WBGENE00022037, WBGENE00013575, WBGENE00009342	147	12	1913	4.33787	0.994854	0.651432	47.4146
H_down	UP_KEYWORDS	Fatty acid metabolism	6	0.63762	0.057831	WBGENE00001240, WBGENE00008167, WBGENE00001239, WBGENE00001244, WBGENE00000198, WBGENE00006351	941	31	13700	2.81787	0.999999	0.283855	53.6716
H_down	GOTERM_BP_DIRECT	GO:0010468~regulation of gene expression	6	0.63762	0.0583254	WBGENE00022069, WBGENE00001240, WBGENE00000407, WBGENE00006527, WBGENE00007016, WBGENE00001173	694	27	8727	2.79443	1	0.801891	60.7511
H_down	GOTERM_BP_DIRECT	GO:0003333~amino acid transmembrane transport	6	0.63762	0.0583254	WBGENE00017663, WBGENE00000003, WBGENE00012529, WBGENE00021156, WBGENE00000007, WBGENE00015197	694	27	8727	2.79443	1	0.801891	60.7511
H_down	UP_KEYWORDS	Alternative promoter usage	3	0.31881	0.0586201	WBGENE00006436, WBGENE00004777, WBGENE00002173	941	6	13700	7.27949	1	0.281704	54.1702
H_down	UP_KEYWORDS	Behavior	3	0.31881	0.0586201	WBGENE00006527, WBGENE00002191, WBGENE00000229	941	6	13700	7.27949	1	0.281704	54.1702
H_down	GOTERM_BP_DIRECT	GO:0007163~establishment or maintenance of cell polarity	5	0.53135	0.0586235	WBGENE00004719, WBGENE00002632, WBGENE00009059, WBGENE00003916, WBGENE00003006	694	19	8727	3.30919	1	0.793942	60.9441
H_down	INTERPRO	IPR015919:Cadherin-like	4	0.42508	0.059311	WBGENE00022103, WBGENE00000395, WBGENE00011326, WBGENE00019227	790	12	10242	4.32152	1	0.807209	62.1691
H_down	INTERPRO	IPR001461:Peptidase A1	4	0.42508	0.059311	WBGENE00007605, WBGENE00019105, WBGENE00017881, WBGENE00000219	790	12	10242	4.32152	1	0.807209	62.1691
H_down	UP_KEYWORDS	Developmental protein	32	3.40064	0.0600556	WBGENE00001089, WBGENE00006816, WBGENE00001994, WBGENE00000900, WBGENE00003014, WBGENE00003497, WBGENE00004860, WBGENE00022743, WBGENE00006832, WBGENE00003238, WBGENE00000908, WBGENE00006796, WBGENE00003552, WBGENE00006363, WBGENE00002210, WBGENE00000479, WBGENE00002074, WBGENE00003911, WBGENE00001824, WBGENE00003813, WBGENE00001173, WBGENE00003965, WBGENE00003150, WBGENE00000912, WBGENE00003916,…	941	338	13700	1.37836	1	0.282293	55.0647
H_down	GOTERM_BP_DIRECT	GO:0005975~carbohydrate metabolic process	15	1.59405	0.0630437	WBGENE00007904, WBGENE00003094, WBGENE00011147, WBGENE00010284, WBGENE00003162, WBGENE00003093, WBGENE00015019, WBGENE00019225, WBGENE00003091, WBGENE00008220, WBGENE00020696, WBGENE00015767, WBGENE00011095, WBGENE00018594, WBGENE00007108	694	113	8727	1.66924	1	0.80872	63.7025
H_down	GOTERM_BP_DIRECT	GO:0040025~vulval development	14	1.48778	0.0634397	WBGENE00001182, WBGENE00001824, WBGENE00005019, WBGENE00003150, WBGENE00006816, WBGENE00009059, WBGENE00006324, WBGENE00003916, WBGENE00003014, WBGENE00004929, WBGENE00003030, WBGENE00005025, WBGENE00005023, WBGENE00000836	694	103	8727	1.70921	1	0.801806	63.9405
H_down	GOTERM_BP_DIRECT	GO:0032094~response to food	4	0.42508	0.0638944	WBGENE00003630, WBGENE00019345, WBGENE00020506, WBGENE00001648	694	12	8727	4.19164	1	0.795346	64.212
H_down	GOTERM_BP_DIRECT	GO:0007165~signal transduction	27	2.86929	0.0640852	WBGENE00021146, WBGENE00020506, WBGENE00004777, WBGENE00013848, WBGENE00017430, WBGENE00002335, WBGENE00000055, WBGENE00020114, WBGENE00002039, WBGENE00000845, WBGENE00006774, WBGENE00011381, WBGENE00006363, WBGENE00001518, WBGENE00001519, WBGENE00004038, WBGENE00000047, WBGENE00003030, WBGENE00006593, WBGENE00017891, WBGENE00000054, WBGENE00001648, WBGENE00001709, WBGENE00001708, WBGENE00022675,…	694	240	8727	1.41468	1	0.787636	64.3254
H_down	KEGG_PATHWAY	cel00510:N-Glycan biosynthesis	6	0.63762	0.064647	WBGENE00020197, WBGENE00008411, WBGENE00022793, WBGENE00010284, WBGENE00001508, WBGENE00001637	147	29	1913	2.69247	0.997389	0.628918	51.5905
H_down	UP_SEQ_FEATURE	domain:Fibronectin type-III 5	3	0.31881	0.0647052	WBGENE00011418, WBGENE00004395, WBGENE00004371	208	6	2853	6.85817	1	0.886283	63.1673
H_down	UP_SEQ_FEATURE	repeat:LRR 11	3	0.31881	0.0647052	WBGENE00004929, WBGENE00002632, WBGENE00003068	208	6	2853	6.85817	1	0.886283	63.1673
H_down	UP_KEYWORDS	Transducer	10	1.0627	0.0656627	WBGENE00011381, WBGENE00001518, WBGENE00001519, WBGENE00020506, WBGENE00004038, WBGENE00001648, WBGENE00022675, WBGENE00004777, WBGENE00013848, WBGENE00003247	941	74	13700	1.96743	1	0.299408	58.4065
H_down	UP_KEYWORDS	Lipid metabolism	14	1.48778	0.0676772	WBGENE00013855, WBGENE00002044, WBGENE00008167, WBGENE00004038, WBGENE00001244, WBGENE00001239, WBGENE00003907, WBGENE00006351, WBGENE00007536, WBGENE00001240, WBGENE00004893, WBGENE00000512, WBGENE00019127, WBGENE00000198	941	120	13700	1.69855	1	0.301854	59.55
H_down	GOTERM_BP_DIRECT	GO:0030163~protein catabolic process	17	1.80659	0.0684698	WBGENE00007605, WBGENE00001182, WBGENE00004395, WBGENE00016326, WBGENE00019105, WBGENE00001173, WBGENE00006749, WBGENE00000086, WBGENE00002173, WBGENE00003497, WBGENE00002081, WBGENE00006794, WBGENE00001178, WBGENE00017881, WBGENE00000219, WBGENE00006783, WBGENE00006796	694	135	8727	1.58351	1	0.80146	66.8395
H_down	UP_KEYWORDS	Hydrogen ion transport	5	0.53135	0.0687262	WBGENE00006921, WBGENE00006915, WBGENE00010130, WBGENE00000229, WBGENE00010419	941	23	13700	3.165	1	0.300573	60.1339
H_down	GOTERM_BP_DIRECT	GO:0050830~defense response to Gram-positive bacterium	7	0.743889	0.0691012	WBGENE00003094, WBGENE00004986, WBGENE00016669, WBGENE00002271, WBGENE00020938, WBGENE00003999, WBGENE00003091	694	37	8727	2.37904	1	0.796363	67.1876
H_down	GOTERM_BP_DIRECT	GO:0006629~lipid metabolic process	22	2.33794	0.0693813	WBGENE00013855, WBGENE00008042, WBGENE00002044, WBGENE00013037, WBGENE00007112, WBGENE00008167, WBGENE00004038, WBGENE00001239, WBGENE00001244, WBGENE00003907, WBGENE00000912, WBGENE00006351, WBGENE00009342, WBGENE00007536, WBGENE00001240, WBGENE00004893, WBGENE00000512, WBGENE00003877, WBGENE00019127, WBGENE00021963, WBGENE00000198, WBGENE00009237	694	188	8727	1.47153	1	0.78968	67.3409
H_down	KEGG_PATHWAY	cel01100:Metabolic pathways	58	6.16366	0.0701023	WBGENE00013575, WBGENE00010317, WBGENE00006915, WBGENE00001508, WBGENE00006917, WBGENE00007385, WBGENE00009342, WBGENE00010456, WBGENE00010419, WBGENE00009902, WBGENE00015783, WBGENE00008566, WBGENE00001630, WBGENE00010904, WBGENE00000229, WBGENE00001637, WBGENE00018152, WBGENE00015814, WBGENE00022037, WBGENE00006921, WBGENE00016294, WBGENE00010284, WBGENE00010988, WBGENE00010130, WBGENE00020022,…	147	634	1913	1.19052	0.998449	0.603105	54.5688
H_down	KEGG_PATHWAY	cel01040:Biosynthesis of unsaturated fatty acids	4	0.42508	0.0706839	WBGENE00019060, WBGENE00008566, WBGENE00008167, WBGENE00000198	147	13	1913	4.00419	0.998533	0.557597	54.8763
H_down	INTERPRO	IPR004182:GRAM	3	0.31881	0.0722012	WBGENE00003477, WBGENE00022313, WBGENE00022593	790	6	10242	6.48228	1	0.86015	69.6204
H_down	INTERPRO	IPR004012:RUN	3	0.31881	0.0722012	WBGENE00008018, WBGENE00020572, WBGENE00018281	790	6	10242	6.48228	1	0.86015	69.6204
H_down	KEGG_PATHWAY	cel04070:Phosphatidylinositol signaling system	6	0.63762	0.0730039	WBGENE00004087, WBGENE00004038, WBGENE00002146, WBGENE00000552, WBGENE00018076, WBGENE00002173	147	30	1913	2.60272	0.998825	0.527462	56.0842
H_down	INTERPRO	IPR020845:AMP-binding, conserved site	5	0.53135	0.0731757	WBGENE00018152, WBGENE00022037, WBGENE00013575, WBGENE00007228, WBGENE00006351	790	21	10242	3.0868	1	0.857173	70.1237
H_down	SMART	SM00220:S_TKc	26	2.76302	0.0734802	WBGENE00006436, WBGENE00001994, WBGENE00000900, WBGENE00018569, WBGENE00020324, WBGENE00004860, WBGENE00002178, WBGENE00004719, WBGENE00010681, WBGENE00003402, WBGENE00002210, WBGENE00003911, WBGENE00000407, WBGENE00006779, WBGENE00002191, WBGENE00001173, WBGENE00003965, WBGENE00003150, WBGENE00003916, WBGENE00003068, WBGENE00015203, WBGENE00003030, WBGENE00011352, WBGENE00001709, WBGENE00001708,…	347	241	4498	1.39845	1	0.627556	62.1487
H_down	UP_KEYWORDS	Flavoprotein	10	1.0627	0.0751463	WBGENE00019060, WBGENE00006510, WBGENE00008566, WBGENE00008167, WBGENE00001262, WBGENE00009435, WBGENE00015334, WBGENE00016728, WBGENE00017565, WBGENE00015783	941	76	13700	1.91566	1	0.319019	63.5414
H_down	GOTERM_BP_DIRECT	GO:0098869~cellular oxidant detoxification	6	0.63762	0.0754219	WBGENE00022743, WBGENE00015841, WBGENE00004257, WBGENE00004256, WBGENE00017968, WBGENE00018771	694	29	8727	2.60171	1	0.809831	70.4885
H_down	UP_SEQ_FEATURE	metal ion-binding site:Zinc 2	4	0.42508	0.0756133	WBGENE00003030, WBGENE00020082, WBGENE00000963, WBGENE00003014	208	14	2853	3.91896	1	0.912282	69.0855
H_down	UP_SEQ_FEATURE	repeat:LRR 1	4	0.42508	0.0756133	WBGENE00004929, WBGENE00004256, WBGENE00002632, WBGENE00003068	208	14	2853	3.91896	1	0.912282	69.0855
H_down	UP_SEQ_FEATURE	domain:AGC-kinase C-terminal	4	0.42508	0.0756133	WBGENE00001173, WBGENE00011352, WBGENE00001709, WBGENE00001708	208	14	2853	3.91896	1	0.912282	69.0855
H_down	UP_SEQ_FEATURE	repeat:LRR 2	4	0.42508	0.0756133	WBGENE00004929, WBGENE00004256, WBGENE00002632, WBGENE00003068	208	14	2853	3.91896	1	0.912282	69.0855
H_down	GOTERM_BP_DIRECT	GO:0007213~G-protein coupled acetylcholine receptor signaling pathway	3	0.31881	0.0762126	WBGENE00001518, WBGENE00002235, WBGENE00001519	694	6	8727	6.28746	1	0.805812	70.8789
H_down	GOTERM_BP_DIRECT	GO:0032224~positive regulation of synaptic transmission, cholinergic	3	0.31881	0.0762126	WBGENE00006750, WBGENE00001115, WBGENE00003558	694	6	8727	6.28746	1	0.805812	70.8789
H_down	INTERPRO	IPR001507:Zona pellucida domain	6	0.63762	0.0766763	WBGENE00008978, WBGENE00011888, WBGENE00010893, WBGENE00002827, WBGENE00022816, WBGENE00009926	790	30	10242	2.59291	1	0.863903	71.8681
H_down	GOTERM_MF_DIRECT	GO:0004674~protein serine/threonine kinase activity	28	2.97556	0.0770242	WBGENE00010356, WBGENE00006436, WBGENE00001994, WBGENE00000900, WBGENE00018569, WBGENE00020324, WBGENE00004860, WBGENE00002178, WBGENE00004719, WBGENE00010681, WBGENE00003402, WBGENE00002210, WBGENE00003911, WBGENE00000407, WBGENE00006779, WBGENE00002191, WBGENE00001173, WBGENE00003150, WBGENE00003965, WBGENE00006382, WBGENE00003916, WBGENE00003068, WBGENE00015203, WBGENE00003030, WBGENE00011352,…	591	254	7374	1.37543	1	0.805429	68.7761
H_down	GOTERM_BP_DIRECT	GO:0022404~molting cycle process	4	0.42508	0.0783284	WBGENE00002827, WBGENE00009926, WBGENE00007926, WBGENE00019148	694	13	8727	3.86921	1	0.807567	71.8997
H_down	GOTERM_BP_DIRECT	GO:0061065~regulation of dauer larval development	4	0.42508	0.0783284	WBGENE00000908, WBGENE00020572, WBGENE00000912, WBGENE00000900	694	13	8727	3.86921	1	0.807567	71.8997
H_down	GOTERM_MF_DIRECT	GO:0004190~aspartic-type endopeptidase activity	5	0.53135	0.08168	WBGENE00007605, WBGENE00007979, WBGENE00019105, WBGENE00017881, WBGENE00000219	591	21	7374	2.97075	1	0.812839	70.987
H_down	INTERPRO	IPR013786:Acyl-CoA dehydrogenase/oxidase, N-terminal	5	0.53135	0.0842269	WBGENE00019060, WBGENE00008566, WBGENE00008167, WBGENE00019599, WBGENE00001566	790	22	10242	2.94649	1	0.883342	75.3109
H_down	INTERPRO	IPR000961:AGC-kinase, C-terminal	5	0.53135	0.0842269	WBGENE00001173, WBGENE00011352, WBGENE00001709, WBGENE00001708, WBGENE00018569	790	22	10242	2.94649	1	0.883342	75.3109
H_down	GOTERM_BP_DIRECT	GO:0030728~ovulation	6	0.63762	0.0848811	WBGENE00002979, WBGENE00004038, WBGENE00002632, WBGENE00002146, WBGENE00006917, WBGENE00002173	694	30	8727	2.51499	1	0.826633	74.853
H_down	UP_SEQ_FEATURE	repeat:LRR 10	3	0.31881	0.0863514	WBGENE00004929, WBGENE00002632, WBGENE00003068	208	7	2853	5.87843	1	0.930625	74.0346
H_down	UP_SEQ_FEATURE	domain:Ig-like C2-type 2	3	0.31881	0.0863514	WBGENE00004256, WBGENE00004371, WBGENE00006820	208	7	2853	5.87843	1	0.930625	74.0346
H_down	UP_SEQ_FEATURE	domain:Ig-like C2-type 1	3	0.31881	0.0863514	WBGENE00004256, WBGENE00004371, WBGENE00006820	208	7	2853	5.87843	1	0.930625	74.0346
H_down	KEGG_PATHWAY	cel04310:Wnt signaling pathway	8	0.850159	0.0886156	WBGENE00002178, WBGENE00000238, WBGENE00006527, WBGENE00002191, WBGENE00003238, WBGENE00000870, WBGENE00000836, WBGENE00003006	147	51	1913	2.04135	0.999741	0.562131	63.4785
H_down	GOTERM_BP_DIRECT	GO:0040011~locomotion	111	11.796	0.0889712	WBGENE00004830, WBGENE00000741, WBGENE00044068, WBGENE00006816, WBGENE00000083, WBGENE00003497, WBGENE00022743, WBGENE00004230, WBGENE00006527, WBGENE00004371, WBGENE00018152, WBGENE00015813, WBGENE00006921, WBGENE00002074, WBGENE00000939, WBGENE00004949, WBGENE00006382, WBGENE00004219, WBGENE00000739, WBGENE00000870, WBGENE00000931, WBGENE00000691, WBGENE00002173, WBGENE00006820, WBGENE00000548,…	694	1226	8727	1.13851	1	0.834836	76.5463
H_down	GOTERM_BP_DIRECT	GO:0015991~ATP hydrolysis coupled proton transport	5	0.53135	0.0918582	WBGENE00006921, WBGENE00006915, WBGENE00006917, WBGENE00000229, WBGENE00010419	694	22	8727	2.85794	1	0.838385	77.6767
H_down	PIR_SUPERFAMILY	PIRSF000168:acyl-CoA oxidase	3	0.31881	0.0923062	WBGENE00019060, WBGENE00008566, WBGENE00008167	56	7	727	5.56378	0.989452	0.897299	60.1435
H_down	GOTERM_BP_DIRECT	GO:0007155~cell adhesion	7	0.743889	0.0936493	WBGENE00003497, WBGENE00000238, WBGENE00002081, WBGENE00009158, WBGENE00002632, WBGENE00004371, WBGENE00000395	694	40	8727	2.20061	1	0.838158	78.3521
H_down	GOTERM_BP_DIRECT	GO:0042594~response to starvation	6	0.63762	0.0949321	WBGENE00002335, WBGENE00003726, WBGENE00007016, WBGENE00000836, WBGENE00000912, WBGENE00009342	694	31	8727	2.43386	1	0.836291	78.8241
H_down	UP_SEQ_FEATURE	DNA-binding region:Nuclear receptor	9	0.956429	0.0950106	WBGENE00003630, WBGENE00003612, WBGENE00003613, WBGENE00003726, WBGENE00003681, WBGENE00003728, WBGENE00003609, WBGENE00003690, WBGENE00003619	208	65	2853	1.89919	1	0.940474	77.476
H_down	INTERPRO	IPR009100:Acyl-CoA dehydrogenase/oxidase	5	0.53135	0.0960402	WBGENE00019060, WBGENE00008566, WBGENE00008167, WBGENE00019599, WBGENE00001566	790	23	10242	2.81838	1	0.910142	79.9155
H_down	INTERPRO	IPR005829:Sugar transporter, conserved site	5	0.53135	0.0960402	WBGENE00022788, WBGENE00008110, WBGENE00015381, WBGENE00018779, WBGENE00003837	790	23	10242	2.81838	1	0.910142	79.9155
H_down	INTERPRO	IPR009075:Acyl-CoA dehydrogenase/oxidase C-terminal	5	0.53135	0.0960402	WBGENE00019060, WBGENE00008566, WBGENE00008167, WBGENE00019599, WBGENE00001566	790	23	10242	2.81838	1	0.910142	79.9155
H_down	INTERPRO	IPR014878:Domain of unknown function DUF1794	3	0.31881	0.0960431	WBGENE00015794, WBGENE00008993, WBGENE00012143	790	7	10242	5.55624	1	0.905206	79.9165
H_down	INTERPRO	IPR002076:GNS1/SUR4 membrane protein	3	0.31881	0.0960431	WBGENE00001240, WBGENE00001239, WBGENE00001244	790	7	10242	5.55624	1	0.905206	79.9165
H_down	INTERPRO	IPR023215:Nitrophenylphosphatase-like domain	3	0.31881	0.0960431	WBGENE00019301, WBGENE00016664, WBGENE00018424	790	7	10242	5.55624	1	0.905206	79.9165
H_down	INTERPRO	IPR002655:Acyl-CoA oxidase, C-terminal	3	0.31881	0.0960431	WBGENE00019060, WBGENE00008566, WBGENE00008167	790	7	10242	5.55624	1	0.905206	79.9165
H_down	INTERPRO	IPR024571:Domain of unknown function DUF3358	3	0.31881	0.0960431	WBGENE00011803, WBGENE00007071, WBGENE00022073	790	7	10242	5.55624	1	0.905206	79.9165
H_down	INTERPRO	IPR012258:Acyl-CoA oxidase	3	0.31881	0.0960431	WBGENE00019060, WBGENE00008566, WBGENE00008167	790	7	10242	5.55624	1	0.905206	79.9165
H_down	INTERPRO	IPR004156:Organic anion transporter polypeptide OATP	3	0.31881	0.0960431	WBGENE00019346, WBGENE00012531, WBGENE00009023	790	7	10242	5.55624	1	0.905206	79.9165
H_down	UP_KEYWORDS	Methionine biosynthesis	3	0.31881	0.09992	WBGENE00006510, WBGENE00019489, WBGENE00010988	941	8	13700	5.45962	1	0.397947	74.3259
D_up	INTERPRO	IPR008962:PapD-like	53	6.46341	9.93541e-44	WBGENE00003449, WBGENE00003448, WBGENE00003443, WBGENE00022884, WBGENE00003444, WBGENE00022005, WBGENE00013773, WBGENE00003452, WBGENE00010091, WBGENE00003450, WBGENE00013777, WBGENE00020987, WBGENE00016447, WBGENE00016399, WBGENE00006047, WBGENE00003456, WBGENE00012171, WBGENE00006048, WBGENE00013165, WBGENE00003457, WBGENE00022875, WBGENE00013858, WBGENE00006040, WBGENE00017444, WBGENE00006039,…	512	93	10242	11.4001	4.82861e-41	4.82861e-41	1.42503e-40
D_up	INTERPRO	IPR000535:Major sperm protein	52	6.34146	5.72204e-43	WBGENE00003449, WBGENE00003448, WBGENE00003443, WBGENE00022884, WBGENE00003444, WBGENE00022005, WBGENE00013773, WBGENE00003452, WBGENE00010091, WBGENE00003450, WBGENE00013777, WBGENE00020987, WBGENE00016447, WBGENE00016399, WBGENE00006047, WBGENE00003456, WBGENE00006048, WBGENE00013165, WBGENE00003457, WBGENE00022875, WBGENE00013858, WBGENE00006040, WBGENE00017444, WBGENE00006039, WBGENE00003462,…	512	91	10242	11.4308	2.78091e-40	1.39046e-40	8.20707e-40
D_up	UP_SEQ_FEATURE	domain:MSP	33	4.02439	4.55954e-35	WBGENE00003467, WBGENE00003449, WBGENE00003468, WBGENE00003465, WBGENE00003448, WBGENE00003466, WBGENE00003443, WBGENE00003469, WBGENE00003430, WBGENE00019026, WBGENE00003444, WBGENE00003431, WBGENE00003429, WBGENE00003452, WBGENE00003470, WBGENE00003424, WBGENE00003450, WBGENE00006047, WBGENE00003442, WBGENE00003456, WBGENE00022875, WBGENE00003457, WBGENE00006048, WBGENE00006040, WBGENE00013858,…	148	41	2853	15.5157	1.41802e-32	1.41802e-32	6.12637e-32
D_up	UP_SEQ_FEATURE	chain:Major sperm protein 152	23	2.80488	2.10527e-28	WBGENE00003449, WBGENE00003467, WBGENE00003468, WBGENE00003448, WBGENE00003442, WBGENE00003443, WBGENE00003456, WBGENE00003469, WBGENE00003430, WBGENE00019026, WBGENE00022875, WBGENE00003444, WBGENE00003457, WBGENE00003429, WBGENE00003435, WBGENE00003462, WBGENE00021997, WBGENE00003470, WBGENE00003452, WBGENE00003450, WBGENE00003432, WBGENE00003463, WBGENE00003438	148	23	2853	19.277	6.54738e-26	3.27369e-26	2.82872e-25
D_up	UP_SEQ_FEATURE	chain:Major sperm protein 63	23	2.80488	2.10527e-28	WBGENE00003449, WBGENE00003467, WBGENE00003468, WBGENE00003448, WBGENE00003442, WBGENE00003443, WBGENE00003456, WBGENE00003469, WBGENE00003430, WBGENE00019026, WBGENE00022875, WBGENE00003444, WBGENE00003457, WBGENE00003429, WBGENE00003435, WBGENE00003462, WBGENE00021997, WBGENE00003470, WBGENE00003452, WBGENE00003450, WBGENE00003432, WBGENE00003463, WBGENE00003438	148	23	2853	19.277	6.54738e-26	3.27369e-26	2.82872e-25
D_up	UP_SEQ_FEATURE	chain:Major sperm protein 19/31/40/45/50/51/53/59/61/65/81/113/142	23	2.80488	2.10527e-28	WBGENE00003449, WBGENE00003467, WBGENE00003468, WBGENE00003448, WBGENE00003442, WBGENE00003443, WBGENE00003456, WBGENE00003469, WBGENE00003430, WBGENE00019026, WBGENE00022875, WBGENE00003444, WBGENE00003457, WBGENE00003429, WBGENE00003435, WBGENE00003462, WBGENE00021997, WBGENE00003470, WBGENE00003452, WBGENE00003450, WBGENE00003432, WBGENE00003463, WBGENE00003438	148	23	2853	19.277	6.54738e-26	3.27369e-26	2.82872e-25
D_up	UP_SEQ_FEATURE	chain:Major sperm protein 32	23	2.80488	2.10527e-28	WBGENE00003449, WBGENE00003467, WBGENE00003468, WBGENE00003448, WBGENE00003442, WBGENE00003443, WBGENE00003456, WBGENE00003469, WBGENE00003430, WBGENE00019026, WBGENE00022875, WBGENE00003444, WBGENE00003457, WBGENE00003429, WBGENE00003435, WBGENE00003462, WBGENE00021997, WBGENE00003470, WBGENE00003452, WBGENE00003450, WBGENE00003432, WBGENE00003463, WBGENE00003438	148	23	2853	19.277	6.54738e-26	3.27369e-26	2.82872e-25
D_up	UP_SEQ_FEATURE	chain:Major sperm protein 10/36/56/76	23	2.80488	2.10527e-28	WBGENE00003449, WBGENE00003467, WBGENE00003468, WBGENE00003448, WBGENE00003442, WBGENE00003443, WBGENE00003456, WBGENE00003469, WBGENE00003430, WBGENE00019026, WBGENE00022875, WBGENE00003444, WBGENE00003457, WBGENE00003429, WBGENE00003435, WBGENE00003462, WBGENE00021997, WBGENE00003470, WBGENE00003452, WBGENE00003450, WBGENE00003432, WBGENE00003463, WBGENE00003438	148	23	2853	19.277	6.54738e-26	3.27369e-26	2.82872e-25
D_up	UP_SEQ_FEATURE	chain:Major sperm protein 55/57	23	2.80488	2.10527e-28	WBGENE00003449, WBGENE00003467, WBGENE00003468, WBGENE00003448, WBGENE00003442, WBGENE00003443, WBGENE00003456, WBGENE00003469, WBGENE00003430, WBGENE00019026, WBGENE00022875, WBGENE00003444, WBGENE00003457, WBGENE00003429, WBGENE00003435, WBGENE00003462, WBGENE00021997, WBGENE00003470, WBGENE00003452, WBGENE00003450, WBGENE00003432, WBGENE00003463, WBGENE00003438	148	23	2853	19.277	6.54738e-26	3.27369e-26	2.82872e-25
D_up	UP_SEQ_FEATURE	chain:Major sperm protein 49	23	2.80488	2.10527e-28	WBGENE00003449, WBGENE00003467, WBGENE00003468, WBGENE00003448, WBGENE00003442, WBGENE00003443, WBGENE00003456, WBGENE00003469, WBGENE00003430, WBGENE00019026, WBGENE00022875, WBGENE00003444, WBGENE00003457, WBGENE00003429, WBGENE00003435, WBGENE00003462, WBGENE00021997, WBGENE00003470, WBGENE00003452, WBGENE00003450, WBGENE00003432, WBGENE00003463, WBGENE00003438	148	23	2853	19.277	6.54738e-26	3.27369e-26	2.82872e-25
D_up	GOTERM_CC_DIRECT	GO:0031143~pseudopodium	26	3.17073	2.46519e-27	WBGENE00003467, WBGENE00003449, WBGENE00003468, WBGENE00003465, WBGENE00003448, WBGENE00003466, WBGENE00003443, WBGENE00003469, WBGENE00003430, WBGENE00003431, WBGENE00003444, WBGENE00003429, WBGENE00003452, WBGENE00003470, WBGENE00003424, WBGENE00003450, WBGENE00016447, WBGENE00003442, WBGENE00003456, WBGENE00003457, WBGENE00003435, WBGENE00003434, WBGENE00003463, WBGENE00003432, WBGENE00009682,…	395	32	7985	16.4248	3.37731e-25	3.37731e-25	2.89763e-24
D_up	GOTERM_CC_DIRECT	GO:0005856~cytoskeleton	43	5.2439	4.39895e-16	WBGENE00003467, WBGENE00003449, WBGENE00004027, WBGENE00003468, WBGENE00009031, WBGENE00003465, WBGENE00003448, WBGENE00003466, WBGENE00004972, WBGENE00003430, WBGENE00003443, WBGENE00003469, WBGENE00003444, WBGENE00003431, WBGENE00022005, WBGENE00015696, WBGENE00003429, WBGENE00013773, WBGENE00003452, WBGENE00003470, WBGENE00003424, WBGENE00003450, WBGENE00013777, WBGENE00020987, WBGENE00011501,…	395	200	7985	4.34627	6.08402e-14	3.04201e-14	5.21805e-13
D_up	UP_KEYWORDS	Cytoskeleton	43	5.2439	3.85529e-14	WBGENE00003467, WBGENE00003449, WBGENE00004027, WBGENE00003468, WBGENE00009031, WBGENE00003465, WBGENE00003448, WBGENE00003466, WBGENE00004972, WBGENE00003430, WBGENE00003443, WBGENE00003469, WBGENE00003444, WBGENE00003431, WBGENE00022005, WBGENE00015696, WBGENE00003429, WBGENE00013773, WBGENE00003452, WBGENE00003470, WBGENE00003424, WBGENE00003450, WBGENE00013777, WBGENE00020987, WBGENE00011501,…	820	186	13700	3.86244	5.97133e-12	5.97133e-12	4.6263e-11
D_up	INTERPRO	IPR008498:Protein of unknown function DUF780, Caenorhabditis species	9	1.09756	3.1362e-10	WBGENE00020715, WBGENE00043147, WBGENE00016058, WBGENE00012781, WBGENE00017808, WBGENE00017386, WBGENE00010633, WBGENE00020860, WBGENE00022754	512	9	10242	20.0039	1.52419e-07	5.08065e-08	4.49823e-07
D_up	UP_KEYWORDS	Cell projection	26	3.17073	1.17528e-09	WBGENE00003467, WBGENE00003449, WBGENE00003468, WBGENE00003465, WBGENE00003448, WBGENE00003466, WBGENE00003443, WBGENE00003469, WBGENE00003430, WBGENE00003431, WBGENE00003444, WBGENE00003429, WBGENE00006562, WBGENE00003452, WBGENE00003470, WBGENE00003424, WBGENE00003450, WBGENE00003442, WBGENE00003456, WBGENE00003457, WBGENE00000913, WBGENE00003435, WBGENE00003434, WBGENE00003463, WBGENE00003432,…	820	103	13700	4.21738	1.82168e-07	9.10839e-08	1.41143e-06
D_up	UP_KEYWORDS	Acetylation	23	2.80488	1.95527e-09	WBGENE00003449, WBGENE00003467, WBGENE00003468, WBGENE00003465, WBGENE00003448, WBGENE00003466, WBGENE00003442, WBGENE00003456, WBGENE00003469, WBGENE00003443, WBGENE00003444, WBGENE00003457, WBGENE00003431, WBGENE00003429, WBGENE00003435, WBGENE00003470, WBGENE00003434, WBGENE00003452, WBGENE00003424, WBGENE00003450, WBGENE00003432, WBGENE00003463, WBGENE00003438	820	83	13700	4.62974	3.03067e-07	1.01022e-07	2.34816e-06
D_up	GOTERM_BP_DIRECT	GO:0061158~3'-UTR-mediated mRNA destabilization	9	1.09756	3.63051e-09	WBGENE00004027, WBGENE00003864, WBGENE00013319, WBGENE00003228, WBGENE00003865, WBGENE00004078, WBGENE00003230, WBGENE00003231, WBGENE00011376	417	11	8727	17.123	1.86608e-06	1.86608e-06	5.24839e-06
D_up	GOTERM_MF_DIRECT	GO:0003730~mRNA 3'-UTR binding	12	1.46341	4.66795e-09	WBGENE00001595, WBGENE00004027, WBGENE00003864, WBGENE00013319, WBGENE00003228, WBGENE00003865, WBGENE00004242, WBGENE00004078, WBGENE00003230, WBGENE00004239, WBGENE00003231, WBGENE00011376	344	25	7374	10.2893	1.195e-06	1.195e-06	6.08674e-06
D_up	GOTERM_CC_DIRECT	GO:0043186~P granule	18	2.19512	5.41043e-09	WBGENE00001595, WBGENE00004027, WBGENE00000479, WBGENE00001597, WBGENE00001599, WBGENE00004984, WBGENE00001569, WBGENE00003230, WBGENE00003231, WBGENE00004132, WBGENE00003864, WBGENE00004241, WBGENE00010492, WBGENE00003228, WBGENE00004078, WBGENE00003865, WBGENE00003229, WBGENE00016485	395	63	7985	5.77577	7.41229e-07	2.47076e-07	6.35951e-06
D_up	GOTERM_BP_DIRECT	GO:0009792~embryo development ending in birth or egg hatching	183	22.3171	2.10508e-08	WBGENE00003601, WBGENE00011986, WBGENE00004027, WBGENE00011908, WBGENE00011350, WBGENE00001683, WBGENE00006624, WBGENE00008218, WBGENE00012650, WBGENE00006996, WBGENE00009203, WBGENE00009553, WBGENE00008959, WBGENE00003395, WBGENE00004374, WBGENE00009893, WBGENE00002072, WBGENE00044436, WBGENE00002073, WBGENE00010637, WBGENE00000496, WBGENE00006929, WBGENE00009372, WBGENE00006928, WBGENE00006927,…	417	2719	8727	1.40855	1.082e-05	5.41003e-06	3.04317e-05
D_up	GOTERM_BP_DIRECT	GO:0001556~oocyte maturation	9	1.09756	4.14805e-07	WBGENE00003864, WBGENE00003466, WBGENE00000867, WBGENE00003865, WBGENE00000866, WBGENE00000868, WBGENE00003434, WBGENE00000865, WBGENE00006940	417	17	8727	11.0796	0.000213187	7.10673e-05	0.000599653
D_up	GOTERM_BP_DIRECT	GO:0048477~oogenesis	27	3.29268	6.83201e-07	WBGENE00011350, WBGENE00004208, WBGENE00011176, WBGENE00009701, WBGENE00010354, WBGENE00000865, WBGENE00020035, WBGENE00020910, WBGENE00010621, WBGENE00006940, WBGENE00001595, WBGENE00001413, WBGENE00001597, WBGENE00000479, WBGENE00011501, WBGENE00020173, WBGENE00020652, WBGENE00012879, WBGENE00004132, WBGENE00003784, WBGENE00004241, WBGENE00003864, WBGENE00004243, WBGENE00003865, WBGENE00004242,…	417	186	8727	3.03794	0.000351104	8.77875e-05	0.000987653
D_up	GOTERM_MF_DIRECT	GO:0045735~nutrient reservoir activity	6	0.731707	1.22195e-06	WBGENE00006926, WBGENE00006930, WBGENE00006925, WBGENE00006929, WBGENE00006928, WBGENE00006927	344	6	7374	21.436	0.00031277	0.000156397	0.00159334
D_up	INTERPRO	IPR015816:Vitellinogen, beta-sheet N-terminal	6	0.731707	1.74568e-06	WBGENE00006926, WBGENE00006930, WBGENE00006925, WBGENE00006929, WBGENE00006928, WBGENE00006927	512	6	10242	20.0039	0.000848041	0.000212078	0.00250378
D_up	INTERPRO	IPR015818:Vitellinogen, open beta-sheet, subdomain 2	6	0.731707	1.74568e-06	WBGENE00006926, WBGENE00006930, WBGENE00006925, WBGENE00006929, WBGENE00006928, WBGENE00006927	512	6	10242	20.0039	0.000848041	0.000212078	0.00250378
D_up	INTERPRO	IPR011030:Vitellinogen, superhelical	6	0.731707	1.74568e-06	WBGENE00006926, WBGENE00006930, WBGENE00006925, WBGENE00006929, WBGENE00006928, WBGENE00006927	512	6	10242	20.0039	0.000848041	0.000212078	0.00250378
D_up	INTERPRO	IPR001747:Lipid transport protein, N-terminal	6	0.731707	1.74568e-06	WBGENE00006926, WBGENE00006930, WBGENE00006925, WBGENE00006929, WBGENE00006928, WBGENE00006927	512	6	10242	20.0039	0.000848041	0.000212078	0.00250378
D_up	INTERPRO	IPR015255:Vitellinogen, open beta-sheet	6	0.731707	1.74568e-06	WBGENE00006926, WBGENE00006930, WBGENE00006925, WBGENE00006929, WBGENE00006928, WBGENE00006927	512	6	10242	20.0039	0.000848041	0.000212078	0.00250378
D_up	INTERPRO	IPR015819:Lipid transport protein, beta-sheet shell	6	0.731707	1.74568e-06	WBGENE00006926, WBGENE00006930, WBGENE00006925, WBGENE00006929, WBGENE00006928, WBGENE00006927	512	6	10242	20.0039	0.000848041	0.000212078	0.00250378
D_up	SMART	SM01169:SM01169	6	0.731707	3.83808e-06	WBGENE00006926, WBGENE00006930, WBGENE00006925, WBGENE00006929, WBGENE00006928, WBGENE00006927	265	6	4498	16.9736	0.000471974	0.000471974	0.00442546
D_up	SMART	SM00638:LPD_N	6	0.731707	3.83808e-06	WBGENE00006926, WBGENE00006930, WBGENE00006925, WBGENE00006929, WBGENE00006928, WBGENE00006927	265	6	4498	16.9736	0.000471974	0.000471974	0.00442546
D_up	UP_KEYWORDS	Storage protein	6	0.731707	4.30438e-06	WBGENE00006926, WBGENE00006930, WBGENE00006925, WBGENE00006929, WBGENE00006928, WBGENE00006927	820	6	13700	16.7073	0.000666957	0.000166781	0.00516916
D_up	GOTERM_BP_DIRECT	GO:0009880~embryonic pattern specification	7	0.853659	8.18645e-06	WBGENE00004027, WBGENE00003912, WBGENE00000168, WBGENE00003228, WBGENE00004078, WBGENE00001609, WBGENE00003229	417	12	8727	12.208	0.00419901	0.000841217	0.0118339
D_up	GOTERM_CC_DIRECT	GO:0005581~collagen trimer	22	2.68293	9.64032e-06	WBGENE00000751, WBGENE00000754, WBGENE00000752, WBGENE00000757, WBGENE00000680, WBGENE00000609, WBGENE00000608, WBGENE00000596, WBGENE00000597, WBGENE00000712, WBGENE00000656, WBGENE00000713, WBGENE00000682, WBGENE00000708, WBGENE00000696, WBGENE00000671, WBGENE00000715, WBGENE00000703, WBGENE00000716, WBGENE00000698, WBGENE00000622, WBGENE00000657	395	147	7985	3.0254	0.00131986	0.000330128	0.0113308
D_up	GOTERM_MF_DIRECT	GO:0042302~structural constituent of cuticle	21	2.56098	9.89457e-06	WBGENE00000751, WBGENE00000754, WBGENE00000752, WBGENE00000757, WBGENE00000680, WBGENE00000609, WBGENE00000608, WBGENE00000596, WBGENE00000597, WBGENE00000712, WBGENE00000656, WBGENE00000713, WBGENE00000682, WBGENE00000696, WBGENE00000671, WBGENE00000715, WBGENE00000703, WBGENE00000716, WBGENE00000698, WBGENE00000622, WBGENE00000657	344	144	7374	3.12609	0.00252982	0.000843985	0.0129012
D_up	UP_KEYWORDS	Cytoplasm	66	8.04878	1.22419e-05	WBGENE00003449, WBGENE00004027, WBGENE00003448, WBGENE00004972, WBGENE00004975, WBGENE00003443, WBGENE00003444, WBGENE00001683, WBGENE00022005, WBGENE00006562, WBGENE00013773, WBGENE00003452, WBGENE00003450, WBGENE00013777, WBGENE00020987, WBGENE00002072, WBGENE00001597, WBGENE00002073, WBGENE00003456, WBGENE00013165, WBGENE00003457, WBGENE00003026, WBGENE00003230, WBGENE00003231, WBGENE00002368,…	820	633	13700	1.742	0.00189571	0.000379429	0.0147008
D_up	INTERPRO	IPR001846:von Willebrand factor, type D domain	6	0.731707	1.49806e-05	WBGENE00006926, WBGENE00006930, WBGENE00006925, WBGENE00006929, WBGENE00006928, WBGENE00006927	512	8	10242	15.0029	0.0072542	0.00145507	0.0214844
D_up	INTERPRO	IPR002486:Nematode cuticle collagen, N-terminal	21	2.56098	2.15955e-05	WBGENE00000751, WBGENE00000754, WBGENE00000752, WBGENE00000757, WBGENE00000680, WBGENE00000609, WBGENE00000608, WBGENE00000596, WBGENE00000597, WBGENE00000712, WBGENE00000656, WBGENE00000713, WBGENE00000682, WBGENE00000696, WBGENE00000671, WBGENE00000715, WBGENE00000703, WBGENE00000716, WBGENE00000698, WBGENE00000622, WBGENE00000657	512	141	10242	2.97931	0.0104406	0.00174773	0.0309698
D_up	GOTERM_MF_DIRECT	GO:0005319~lipid transporter activity	6	0.731707	2.2835e-05	WBGENE00006926, WBGENE00006930, WBGENE00006925, WBGENE00006929, WBGENE00006928, WBGENE00006927	344	9	7374	14.2907	0.00582877	0.00146039	0.0297714
D_up	GOTERM_CC_DIRECT	GO:0005737~cytoplasm	101	12.3171	2.7277e-05	WBGENE00004027, WBGENE00001023, WBGENE00001683, WBGENE00009695, WBGENE00021988, WBGENE00008959, WBGENE00002072, WBGENE00002073, WBGENE00003026, WBGENE00016137, WBGENE00003230, WBGENE00003231, WBGENE00002368, WBGENE00003784, WBGENE00003183, WBGENE00003184, WBGENE00015484, WBGENE00003228, WBGENE00003229, WBGENE00000544, WBGENE00011352, WBGENE00013122, WBGENE00002276, WBGENE00016939, WBGENE00003430,…	395	1389	7985	1.46993	0.00373002	0.00074712	0.0320571
D_up	INTERPRO	IPR004367:Cyclin, C-terminal domain	5	0.609756	2.9424e-05	WBGENE00020461, WBGENE00000867, WBGENE00000866, WBGENE00000868, WBGENE00000865	512	5	10242	20.0039	0.0141985	0.00204081	0.0421943
D_up	SMART	SM00216:VWD	6	0.731707	3.24693e-05	WBGENE00006926, WBGENE00006930, WBGENE00006925, WBGENE00006929, WBGENE00006928, WBGENE00006927	265	8	4498	12.7302	0.00398583	0.0019949	0.0374328
D_up	UP_SEQ_FEATURE	domain:Vitellogenin	5	0.609756	3.25296e-05	WBGENE00006926, WBGENE00006930, WBGENE00006925, WBGENE00006929, WBGENE00006928	148	5	2853	19.277	0.0100659	0.00336661	0.0436992
D_up	PIR_SUPERFAMILY	PIRSF028729:E3 ubiquitin ligase SCF complex, Skp subunit	6	0.731707	5.53782e-05	WBGENE00004813, WBGENE00004814, WBGENE00004821, WBGENE00004819, WBGENE00004816, WBGENE00004818	23	16	727	11.8533	0.000885683	0.000885683	0.0393193
D_up	SMART	SM01332:SM01332	5	0.609756	5.5385e-05	WBGENE00020461, WBGENE00000867, WBGENE00000866, WBGENE00000868, WBGENE00000865	265	5	4498	16.9736	0.00678939	0.00226827	0.0638438
D_up	SMART	SM00356:ZnF_C3H1	9	1.09756	5.70851e-05	WBGENE00004027, WBGENE00003864, WBGENE00013319, WBGENE00003228, WBGENE00003865, WBGENE00004078, WBGENE00003230, WBGENE00003231, WBGENE00011376	265	25	4498	6.11049	0.00699708	0.00175388	0.0658029
D_up	INTERPRO	IPR000571:Zinc finger, CCCH-type	9	1.09756	8.02554e-05	WBGENE00004027, WBGENE00003864, WBGENE00013319, WBGENE00003228, WBGENE00003865, WBGENE00004078, WBGENE00003230, WBGENE00003231, WBGENE00011376	512	30	10242	6.00117	0.0382548	0.00486384	0.115048
D_up	UP_SEQ_FEATURE	domain:VWFD	5	0.609756	9.36759e-05	WBGENE00006926, WBGENE00006930, WBGENE00006925, WBGENE00006929, WBGENE00006928	148	6	2853	16.0642	0.0287142	0.00725718	0.125793
D_up	KEGG_PATHWAY	cel04310:Wnt signaling pathway	8	0.97561	9.71134e-05	WBGENE00004813, WBGENE00004814, WBGENE00004821, WBGENE00006943, WBGENE00004819, WBGENE00004816, WBGENE00003395, WBGENE00004818	44	51	1913	6.81996	0.00445747	0.00445747	0.0917521
D_up	SMART	SM00494:ChtBD2	6	0.731707	0.000132471	WBGENE00000465, WBGENE00010351, WBGENE00015102, WBGENE00021005, WBGENE00016534, WBGENE00019833	265	10	4498	10.1842	0.016163	0.0032537	0.152641
D_up	SMART	SM01088:SM01088	21	2.56098	0.000143426	WBGENE00000751, WBGENE00000754, WBGENE00000752, WBGENE00000757, WBGENE00000680, WBGENE00000609, WBGENE00000608, WBGENE00000596, WBGENE00000597, WBGENE00000712, WBGENE00000656, WBGENE00000713, WBGENE00000682, WBGENE00000696, WBGENE00000671, WBGENE00000715, WBGENE00000703, WBGENE00000716, WBGENE00000698, WBGENE00000622, WBGENE00000657	265	139	4498	2.56435	0.0174879	0.00293612	0.165254
D_up	GOTERM_BP_DIRECT	GO:0006030~chitin metabolic process	6	0.731707	0.000144048	WBGENE00000465, WBGENE00010351, WBGENE00015102, WBGENE00021005, WBGENE00016534, WBGENE00019833	417	12	8727	10.464	0.0713709	0.0122651	0.208038
D_up	UP_KEYWORDS	Collagen	22	2.68293	0.000172848	WBGENE00000751, WBGENE00000754, WBGENE00000752, WBGENE00000757, WBGENE00000680, WBGENE00000609, WBGENE00000608, WBGENE00000596, WBGENE00000597, WBGENE00000712, WBGENE00000656, WBGENE00000713, WBGENE00000682, WBGENE00000708, WBGENE00000696, WBGENE00000671, WBGENE00000715, WBGENE00000703, WBGENE00000716, WBGENE00000698, WBGENE00000622, WBGENE00000657	820	147	13700	2.50041	0.026438	0.00445566	0.207382
D_up	INTERPRO	IPR002557:Chitin binding domain	6	0.731707	0.000179221	WBGENE00000465, WBGENE00010351, WBGENE00015102, WBGENE00021005, WBGENE00016534, WBGENE00019833	512	12	10242	10.002	0.0834228	0.00963209	0.256747
D_up	UP_SEQ_FEATURE	glycosylation site:O-linked (Xyl...) (chondroitin sulfate)	5	0.609756	0.000209826	WBGENE00000465, WBGENE00019606, WBGENE00015677, WBGENE00007709, WBGENE00015102	148	7	2853	13.7693	0.0631787	0.0129677	0.281562
D_up	GOTERM_CC_DIRECT	GO:0005576~extracellular region	28	3.41463	0.000257318	WBGENE00007459, WBGENE00000465, WBGENE00007458, WBGENE00021594, WBGENE00016288, WBGENE00006930, WBGENE00010351, WBGENE00015102, WBGENE00021005, WBGENE00019833, WBGENE00011462, WBGENE00003395, WBGENE00006926, WBGENE00016084, WBGENE00006925, WBGENE00006929, WBGENE00006928, WBGENE00006927, WBGENE00012878, WBGENE00000608, WBGENE00003539, WBGENE00003766, WBGENE00003540, WBGENE00012880, WBGENE00016534,…	395	265	7985	2.13594	0.0346428	0.00585896	0.302038
D_up	UP_KEYWORDS	Proteoglycan	6	0.731707	0.000257384	WBGENE00000465, WBGENE00019606, WBGENE00011063, WBGENE00015677, WBGENE00007709, WBGENE00015102	820	11	13700	9.11308	0.0391141	0.00568373	0.308664
D_up	GOTERM_BP_DIRECT	GO:0030154~cell differentiation	19	2.31707	0.000341631	WBGENE00001595, WBGENE00001413, WBGENE00000479, WBGENE00000168, WBGENE00000444, WBGENE00004975, WBGENE00009039, WBGENE00009163, WBGENE00004962, WBGENE00009160, WBGENE00017538, WBGENE00004241, WBGENE00022780, WBGENE00004243, WBGENE00004242, WBGENE00001609, WBGENE00006940, WBGENE00013122, WBGENE00000460	417	153	8727	2.59891	0.16107	0.0247776	0.492739
D_up	INTERPRO	IPR008160:Collagen triple helix repeat	17	2.07317	0.000355845	WBGENE00000751, WBGENE00000754, WBGENE00000752, WBGENE00000757, WBGENE00000609, WBGENE00000680, WBGENE00000608, WBGENE00000596, WBGENE00000656, WBGENE00000713, WBGENE00000682, WBGENE00000708, WBGENE00000671, WBGENE00000716, WBGENE00000703, WBGENE00000622, WBGENE00000657	512	122	10242	2.78743	0.158839	0.0171484	0.509176
D_up	KEGG_PATHWAY	cel04350:TGF-beta signaling pathway	6	0.731707	0.00036028	WBGENE00004813, WBGENE00004814, WBGENE00004821, WBGENE00004819, WBGENE00004816, WBGENE00004818	44	29	1913	8.9953	0.0164392	0.00825367	0.340011
D_up	INTERPRO	IPR003125:Domain of unknown function WSN	9	1.09756	0.00038891	WBGENE00020642, WBGENE00010933, WBGENE00013809, WBGENE00007381, WBGENE00007380, WBGENE00013186, WBGENE00018994, WBGENE00021678, WBGENE00013070	512	37	10242	4.86582	0.172252	0.0170392	0.556364
D_up	INTERPRO	IPR015817:Vitellinogen, open beta-sheet, subdomain 1	4	0.487805	0.000475634	WBGENE00006930, WBGENE00006929, WBGENE00006928, WBGENE00006927	512	4	10242	20.0039	0.20643	0.0190833	0.680037
D_up	GOTERM_BP_DIRECT	GO:0045132~meiotic chromosome segregation	16	1.95122	0.000783372	WBGENE00003601, WBGENE00004819, WBGENE00003499, WBGENE00006804, WBGENE00011505, WBGENE00004818, WBGENE00007278, WBGENE00003784, WBGENE00003183, WBGENE00019254, WBGENE00007332, WBGENE00008921, WBGENE00002225, WBGENE00003209, WBGENE00002226, WBGENE00016178	417	124	8727	2.70039	0.331562	0.0491048	1.12652
D_up	INTERPRO	IPR016897:E3 ubiquitin ligase, SCF complex, Skp subunit	6	0.731707	0.000836811	WBGENE00004813, WBGENE00004814, WBGENE00004821, WBGENE00004819, WBGENE00004816, WBGENE00004818	512	16	10242	7.50146	0.334263	0.0308123	1.19355
D_up	GOTERM_BP_DIRECT	GO:0030703~eggshell formation	5	0.609756	0.000849535	WBGENE00000465, WBGENE00010354, WBGENE00021200, WBGENE00015102, WBGENE00000496	417	10	8727	10.464	0.35393	0.0473794	1.22112
D_up	GOTERM_BP_DIRECT	GO:0006470~protein dephosphorylation	18	2.19512	0.00102942	WBGENE00010136, WBGENE00018347, WBGENE00009701, WBGENE00016698, WBGENE00000913, WBGENE00020035, WBGENE00020652, WBGENE00018531, WBGENE00000388, WBGENE00016742, WBGENE00014158, WBGENE00004086, WBGENE00015661, WBGENE00009948, WBGENE00007763, WBGENE00021678, WBGENE00009893, WBGENE00021207	417	154	8727	2.44614	0.411039	0.0515627	1.4779
D_up	UP_SEQ_FEATURE	signal peptide	34	4.14634	0.00108758	WBGENE00007459, WBGENE00007458, WBGENE00011063, WBGENE00000465, WBGENE00006930, WBGENE00015102, WBGENE00002992, WBGENE00011462, WBGENE00003395, WBGENE00019606, WBGENE00000168, WBGENE00006926, WBGENE00016084, WBGENE00006925, WBGENE00007709, WBGENE00006929, WBGENE00006928, WBGENE00006541, WBGENE00012878, WBGENE00006804, WBGENE00000608, WBGENE00000596, WBGENE00000597, WBGENE00000797, WBGENE00003539,…	148	377	2853	1.73851	0.287106	0.0548426	1.45148
D_up	INTERPRO	IPR016073:SKP1 component, POZ	6	0.731707	0.0011373	WBGENE00004813, WBGENE00004814, WBGENE00004821, WBGENE00004819, WBGENE00004816, WBGENE00004818	512	17	10242	7.0602	0.424802	0.0387329	1.6189
D_up	INTERPRO	IPR009981:Protein of unknown function DUF1505	4	0.487805	0.00114495	WBGENE00007459, WBGENE00007458, WBGENE00012880, WBGENE00012878	512	5	10242	16.0031	0.42694	0.0364372	1.6297
D_up	GOTERM_MF_DIRECT	GO:0008061~chitin binding	7	0.853659	0.00124964	WBGENE00000465, WBGENE00016084, WBGENE00010351, WBGENE00015102, WBGENE00021005, WBGENE00016534, WBGENE00019833	344	27	7374	5.55749	0.27393	0.0620153	1.61726
D_up	GOTERM_BP_DIRECT	GO:0051301~cell division	16	1.95122	0.00127939	WBGENE00000388, WBGENE00019341, WBGENE00000465, WBGENE00003183, WBGENE00004241, WBGENE00003184, WBGENE00011501, WBGENE00004243, WBGENE00004208, WBGENE00004242, WBGENE00015102, WBGENE00000868, WBGENE00000865, WBGENE00022814, WBGENE00016421, WBGENE00002368	417	130	8727	2.57576	0.482127	0.0580664	1.83368
D_up	GOTERM_BP_DIRECT	GO:0007049~cell cycle	16	1.95122	0.00127939	WBGENE00000388, WBGENE00000465, WBGENE00003183, WBGENE00004241, WBGENE00003184, WBGENE00011501, WBGENE00004243, WBGENE00004208, WBGENE00004242, WBGENE00015102, WBGENE00000868, WBGENE00004721, WBGENE00000865, WBGENE00006940, WBGENE00000098, WBGENE00002368	417	130	8727	2.57576	0.482127	0.0580664	1.83368
D_up	GOTERM_CC_DIRECT	GO:0042995~cell projection	12	1.46341	0.00129588	WBGENE00003465, WBGENE00003442, WBGENE00003430, WBGENE00003469, WBGENE00003456, WBGENE00003431, WBGENE00006562, WBGENE00003470, WBGENE00003434, WBGENE00003424, WBGENE00003450, WBGENE00003463	395	77	7985	3.15042	0.162765	0.0250593	1.51263
D_up	INTERPRO	IPR001232:SKP1 component	6	0.731707	0.00151079	WBGENE00004813, WBGENE00004814, WBGENE00004821, WBGENE00004819, WBGENE00004816, WBGENE00004818	512	18	10242	6.66797	0.520399	0.0448865	2.14521
D_up	INTERPRO	IPR016072:SKP1 component, dimerisation	6	0.731707	0.00151079	WBGENE00004813, WBGENE00004814, WBGENE00004821, WBGENE00004819, WBGENE00004816, WBGENE00004818	512	18	10242	6.66797	0.520399	0.0448865	2.14521
D_up	INTERPRO	IPR001313:Pumilio RNA-binding repeat	5	0.609756	0.00152595	WBGENE00004241, WBGENE00004243, WBGENE00004242, WBGENE00022257, WBGENE00004239	512	11	10242	9.09268	0.523923	0.0427181	2.16651
D_up	GOTERM_BP_DIRECT	GO:0007276~gamete generation	13	1.58537	0.00161262	WBGENE00008529, WBGENE00001595, WBGENE00004392, WBGENE00000479, WBGENE00000868, WBGENE00001949, WBGENE00003026, WBGENE00004241, WBGENE00010492, WBGENE00004243, WBGENE00004242, WBGENE00004909, WBGENE00001609	417	94	8727	2.89431	0.563756	0.0667942	2.30613
D_up	INTERPRO	IPR013763:Cyclin-like	7	0.853659	0.00180664	WBGENE00020461, WBGENE00000867, WBGENE00000866, WBGENE00000271, WBGENE00000868, WBGENE00011980, WBGENE00000865	512	27	10242	5.1862	0.584727	0.0476506	2.56024
D_up	GOTERM_BP_DIRECT	GO:0019915~lipid storage	39	4.7561	0.00195439	WBGENE00003449, WBGENE00003465, WBGENE00003466, WBGENE00004209, WBGENE00004208, WBGENE00003430, WBGENE00019811, WBGENE00003431, WBGENE00017460, WBGENE00003429, WBGENE00002136, WBGENE00003470, WBGENE00006940, WBGENE00000751, WBGENE00013932, WBGENE00013931, WBGENE00003442, WBGENE00000752, WBGENE00000301, WBGENE00000913, WBGENE00017452, WBGENE00018840, WBGENE00017747, WBGENE00011691, WBGENE00010598,…	417	490	8727	1.6657	0.634152	0.0744332	2.78847
D_up	INTERPRO	IPR021010:Cytosolic motility protein	4	0.487805	0.00220512	WBGENE00007308, WBGENE00043743, WBGENE00013474, WBGENE00013956	512	6	10242	13.3359	0.657975	0.0549022	3.11667
D_up	SMART	SM00385:CYCLIN	6	0.731707	0.00231324	WBGENE00020461, WBGENE00000867, WBGENE00000866, WBGENE00000271, WBGENE00000868, WBGENE00000865	265	17	4498	5.99068	0.247879	0.0398771	2.63506
D_up	GOTERM_BP_DIRECT	GO:0035188~hatching	9	1.09756	0.00261153	WBGENE00003183, WBGENE00004241, WBGENE00003184, WBGENE00004243, WBGENE00004086, WBGENE00004242, WBGENE00003229, WBGENE00017134, WBGENE00003209	417	51	8727	3.69319	0.739222	0.0915415	3.7097
D_up	SMART	SM00025:Pumilio	5	0.609756	0.00275601	WBGENE00004241, WBGENE00004243, WBGENE00004242, WBGENE00022257, WBGENE00004239	265	11	4498	7.71527	0.287843	0.0415445	3.13214
D_up	SMART	SM00512:Skp1	6	0.731707	0.00305156	WBGENE00004813, WBGENE00004814, WBGENE00004821, WBGENE00004819, WBGENE00004816, WBGENE00004818	265	18	4498	5.65786	0.31334	0.0409081	3.46265
D_up	GOTERM_BP_DIRECT	GO:0048599~oocyte development	6	0.731707	0.00322567	WBGENE00003864, WBGENE00021649, WBGENE00003865, WBGENE00002144, WBGENE00002136, WBGENE00004374	417	22	8727	5.70765	0.80999	0.104803	4.56328
D_up	SMART	SM00453:WSN	8	0.97561	0.00360153	WBGENE00020642, WBGENE00010933, WBGENE00013809, WBGENE00007381, WBGENE00007380, WBGENE00018994, WBGENE00021678, WBGENE00013070	265	35	4498	3.87968	0.358398	0.0434084	4.07493
D_up	KEGG_PATHWAY	cel04120:Ubiquitin mediated proteolysis	7	0.853659	0.00375322	WBGENE00004813, WBGENE00004814, WBGENE00004821, WBGENE00004819, WBGENE00004816, WBGENE00003209, WBGENE00004818	44	69	1913	4.41074	0.15884	0.056027	3.49173
D_up	INTERPRO	IPR017907:Zinc finger, RING-type, conserved site	10	1.21951	0.00424339	WBGENE00044436, WBGENE00015505, WBGENE00021763, WBGENE00013337, WBGENE00021153, WBGENE00011320, WBGENE00011342, WBGENE00015180, WBGENE00010000, WBGENE00014166	512	64	10242	3.12561	0.873394	0.0981742	5.91693
D_up	INTERPRO	IPR011333:BTB/POZ fold	15	1.82927	0.00429978	WBGENE00004813, WBGENE00016501, WBGENE00004814, WBGENE00004821, WBGENE00018438, WBGENE00015937, WBGENE00004819, WBGENE00017460, WBGENE00017452, WBGENE00004816, WBGENE00004818, WBGENE00019254, WBGENE00021853, WBGENE00019132, WBGENE00003209	512	127	10242	2.36267	0.876831	0.0949127	5.99332
D_up	GOTERM_MF_DIRECT	GO:0004725~protein tyrosine phosphatase activity	12	1.46341	0.00517346	WBGENE00010136, WBGENE00000388, WBGENE00016742, WBGENE00018347, WBGENE00009701, WBGENE00016698, WBGENE00021678, WBGENE00000913, WBGENE00020035, WBGENE00018531, WBGENE00020652, WBGENE00021207	344	97	7374	2.65188	0.734952	0.19853	6.53976
D_up	INTERPRO	IPR000242:Protein-tyrosine phosphatase, receptor/non-receptor type	11	1.34146	0.00519689	WBGENE00010136, WBGENE00016742, WBGENE00018347, WBGENE00009701, WBGENE00016698, WBGENE00021678, WBGENE00000913, WBGENE00020035, WBGENE00018531, WBGENE00020652, WBGENE00021207	512	78	10242	2.82106	0.920522	0.108726	7.20086
D_up	INTERPRO	IPR006186:Serine/threonine-specific protein phosphatase/bis(5-nucleosyl)-tetraphosphatase	8	0.97561	0.00567612	WBGENE00022617, WBGENE00014158, WBGENE00017636, WBGENE00004086, WBGENE00015661, WBGENE00009948, WBGENE00007763, WBGENE00009893	512	44	10242	3.63707	0.937115	0.113328	7.84001
D_up	GOTERM_BP_DIRECT	GO:0035335~peptidyl-tyrosine dephosphorylation	12	1.46341	0.00578737	WBGENE00010136, WBGENE00000388, WBGENE00016742, WBGENE00018347, WBGENE00009701, WBGENE00016698, WBGENE00021678, WBGENE00000913, WBGENE00020035, WBGENE00018531, WBGENE00020652, WBGENE00021207	417	96	8727	2.61601	0.949377	0.170108	8.04833
D_up	GOTERM_BP_DIRECT	GO:0017148~negative regulation of translation	5	0.609756	0.00586213	WBGENE00001595, WBGENE00000479, WBGENE00004242, WBGENE00003229, WBGENE00004132	417	16	8727	6.54002	0.951296	0.162861	8.14825
D_up	GOTERM_CC_DIRECT	GO:0005938~cell cortex	11	1.34146	0.00623581	WBGENE00002297, WBGENE00009701, WBGENE00006943, WBGENE00001102, WBGENE00000496, WBGENE00000301, WBGENE00020035, WBGENE00020652, WBGENE00003209, WBGENE00002368, WBGENE00011376	395	81	7985	2.74527	0.575558	0.101584	7.08882
D_up	GOTERM_BP_DIRECT	GO:0006869~lipid transport	6	0.731707	0.0081304	WBGENE00006926, WBGENE00006930, WBGENE00006925, WBGENE00006929, WBGENE00006928, WBGENE00006927	417	27	8727	4.65068	0.984946	0.207939	11.1318
D_up	GOTERM_BP_DIRECT	GO:0009790~embryo development	6	0.731707	0.0081304	WBGENE00000465, WBGENE00004984, WBGENE00015102, WBGENE00003229, WBGENE00006940, WBGENE00003231	417	27	8727	4.65068	0.984946	0.207939	11.1318
D_up	GOTERM_BP_DIRECT	GO:0007275~multicellular organism development	28	3.41463	0.00840708	WBGENE00000465, WBGENE00007017, WBGENE00015102, WBGENE00006996, WBGENE00022820, WBGENE00006546, WBGENE00006940, WBGENE00006977, WBGENE00022822, WBGENE00003395, WBGENE00001595, WBGENE00001413, WBGENE00003912, WBGENE00001597, WBGENE00000479, WBGENE00000168, WBGENE00006943, WBGENE00003026, WBGENE00009163, WBGENE00003230, WBGENE00003231, WBGENE00002368, WBGENE00021012, WBGENE00004241, WBGENE00004243,…	417	348	8727	1.68387	0.986957	0.20419	11.4895
D_up	GOTERM_CC_DIRECT	GO:0005813~centrosome	8	0.97561	0.00862589	WBGENE00003183, WBGENE00004027, WBGENE00003864, WBGENE00003865, WBGENE00003230, WBGENE00000098, WBGENE00006974, WBGENE00021012	395	48	7985	3.3692	0.694826	0.123549	9.68168
D_up	GOTERM_BP_DIRECT	GO:0008356~asymmetric cell division	6	0.731707	0.0095193	WBGENE00010354, WBGENE00006943, WBGENE00021200, WBGENE00001102, WBGENE00006974, WBGENE00003395	417	28	8727	4.48458	0.992674	0.217935	12.9139
D_up	UP_KEYWORDS	Translation regulation	6	0.731707	0.0103018	WBGENE00001595, WBGENE00004241, WBGENE00004243, WBGENE00004242, WBGENE00013122, WBGENE00004132	820	23	13700	4.35843	0.799122	0.181787	11.6938
D_up	GOTERM_BP_DIRECT	GO:0006417~regulation of translation	6	0.731707	0.0110631	WBGENE00001595, WBGENE00004241, WBGENE00004243, WBGENE00004242, WBGENE00013122, WBGENE00004132	417	29	8727	4.32994	0.996714	0.238368	14.8558
D_up	UP_KEYWORDS	Cell division	14	1.70732	0.0112801	WBGENE00000465, WBGENE00011501, WBGENE00004208, WBGENE00015102, WBGENE00000868, WBGENE00000865, WBGENE00016421, WBGENE00002368, WBGENE00000388, WBGENE00003183, WBGENE00003184, WBGENE00004241, WBGENE00004243, WBGENE00004242	820	107	13700	2.186	0.827673	0.177472	12.7364
D_up	INTERPRO	IPR012885:F-box associated domain, type 2	6	0.731707	0.0114859	WBGENE00017712, WBGENE00011388, WBGENE00017263, WBGENE00012492, WBGENE00017933, WBGENE00011691	512	28	10242	4.28655	0.996355	0.208587	15.2695
D_up	GOTERM_MF_DIRECT	GO:0019901~protein kinase binding	7	0.853659	0.0123299	WBGENE00006943, WBGENE00000868, WBGENE00020035, WBGENE00003230, WBGENE00003231, WBGENE00020652, WBGENE00006974	344	42	7374	3.57267	0.958251	0.364744	14.9367
D_up	UP_KEYWORDS	Cyclin	5	0.609756	0.0129461	WBGENE00020461, WBGENE00000867, WBGENE00000866, WBGENE00000868, WBGENE00000865	820	16	13700	5.22104	0.867311	0.182884	14.486
D_up	SMART	SM00156:PP2Ac	8	0.97561	0.013081	WBGENE00022617, WBGENE00014158, WBGENE00017636, WBGENE00004086, WBGENE00015661, WBGENE00009948, WBGENE00007763, WBGENE00009893	265	44	4498	3.08611	0.802017	0.136908	14.0863
D_up	UP_KEYWORDS	Secreted	20	2.43902	0.0133695	WBGENE00007459, WBGENE00007458, WBGENE00021594, WBGENE00016288, WBGENE00006926, WBGENE00016084, WBGENE00006925, WBGENE00006930, WBGENE00006929, WBGENE00006928, WBGENE00006927, WBGENE00012878, WBGENE00003539, WBGENE00003766, WBGENE00003540, WBGENE00012880, WBGENE00017648, WBGENE00003395, WBGENE00016627, WBGENE00014117	820	183	13700	1.82594	0.875847	0.172758	14.9254
D_up	INTERPRO	IPR027302:Glutamine synthetase, N-terminal conserved site	3	0.365854	0.0139382	WBGENE00001603, WBGENE00001606, WBGENE00001607	512	4	10242	15.0029	0.99891	0.238804	18.235
D_up	INTERPRO	IPR014746:Glutamine synthetase/guanido kinase, catalytic domain	4	0.487805	0.0150873	WBGENE00001603, WBGENE00001606, WBGENE00001607, WBGENE00009706	512	11	10242	7.27415	0.999382	0.247358	19.5911
D_up	UP_KEYWORDS	Differentiation	13	1.58537	0.0184389	WBGENE00001413, WBGENE00001595, WBGENE00000479, WBGENE00004241, WBGENE00000168, WBGENE00004243, WBGENE00004242, WBGENE00004975, WBGENE00001609, WBGENE00006940, WBGENE00004962, WBGENE00009163, WBGENE00013122	820	102	13700	2.12936	0.944129	0.213681	20.0291
D_up	INTERPRO	IPR006671:Cyclin, N-terminal	5	0.609756	0.0186248	WBGENE00020461, WBGENE00000867, WBGENE00000866, WBGENE00000868, WBGENE00000865	512	21	10242	4.76283	0.999892	0.287095	23.6355
D_up	GOTERM_MF_DIRECT	GO:0004356~glutamate-ammonia ligase activity	3	0.365854	0.0196482	WBGENE00001603, WBGENE00001606, WBGENE00001607	344	5	7374	12.8616	0.99378	0.470066	22.7986
D_up	GOTERM_BP_DIRECT	GO:0006542~glutamine biosynthetic process	3	0.365854	0.0205945	WBGENE00001603, WBGENE00001606, WBGENE00001607	417	5	8727	12.5568	0.999977	0.385033	25.9796
D_up	GOTERM_BP_DIRECT	GO:0032465~regulation of cytokinesis	3	0.365854	0.0205945	WBGENE00000465, WBGENE00015102, WBGENE00000098	417	5	8727	12.5568	0.999977	0.385033	25.9796
D_up	GOTERM_BP_DIRECT	GO:0036093~germ cell proliferation	3	0.365854	0.0205945	WBGENE00010492, WBGENE00001569, WBGENE00016485	417	5	8727	12.5568	0.999977	0.385033	25.9796
D_up	INTERPRO	IPR013083:Zinc finger, RING/FYVE/PHD-type	17	2.07317	0.0215461	WBGENE00044436, WBGENE00011986, WBGENE00015505, WBGENE00021763, WBGENE00021153, WBGENE00010000, WBGENE00013998, WBGENE00015817, WBGENE00014166, WBGENE00013337, WBGENE00016413, WBGENE00011320, WBGENE00011342, WBGENE00018013, WBGENE00015180, WBGENE00007643, WBGENE00008433	512	184	10242	1.84819	0.999975	0.314815	26.832
D_up	UP_KEYWORDS	Cell cycle	15	1.82927	0.021978	WBGENE00000388, WBGENE00000465, WBGENE00003183, WBGENE00004241, WBGENE00003184, WBGENE00011501, WBGENE00004243, WBGENE00004208, WBGENE00004242, WBGENE00015102, WBGENE00000868, WBGENE00000865, WBGENE00006940, WBGENE00016421, WBGENE00002368	820	129	13700	1.94271	0.968082	0.232769	23.4239
D_up	INTERPRO	IPR008146:Glutamine synthetase, catalytic domain	3	0.365854	0.022467	WBGENE00001603, WBGENE00001606, WBGENE00001607	512	5	10242	12.0023	0.999984	0.316693	27.8135
D_up	INTERPRO	IPR010977:Aromatic-L-amino-acid decarboxylase	3	0.365854	0.022467	WBGENE00001839, WBGENE00006562, WBGENE00015467	512	5	10242	12.0023	0.999984	0.316693	27.8135
D_up	INTERPRO	IPR008147:Glutamine synthetase, beta-Grasp	3	0.365854	0.022467	WBGENE00001603, WBGENE00001606, WBGENE00001607	512	5	10242	12.0023	0.999984	0.316693	27.8135
D_up	UP_KEYWORDS	Oogenesis	6	0.731707	0.0235331	WBGENE00001595, WBGENE00004241, WBGENE00000479, WBGENE00004243, WBGENE00004242, WBGENE00006940	820	28	13700	3.58014	0.975059	0.231765	24.8735
D_up	INTERPRO	IPR003595:Protein-tyrosine phosphatase, catalytic	10	1.21951	0.0236954	WBGENE00010136, WBGENE00018347, WBGENE00009701, WBGENE00016698, WBGENE00021678, WBGENE00000913, WBGENE00020035, WBGENE00018531, WBGENE00020652, WBGENE00021207	512	84	10242	2.38142	0.999991	0.321918	29.1037
D_up	UP_SEQ_FEATURE	zinc finger region:C3H1-type 1	3	0.365854	0.0237939	WBGENE00004027, WBGENE00003230, WBGENE00003231	148	5	2853	11.5662	0.999441	0.656961	27.6438
D_up	UP_SEQ_FEATURE	zinc finger region:C3H1-type 2	3	0.365854	0.0237939	WBGENE00004027, WBGENE00003230, WBGENE00003231	148	5	2853	11.5662	0.999441	0.656961	27.6438
D_up	UP_SEQ_FEATURE	domain:C-type lectin	3	0.365854	0.0237939	WBGENE00019606, WBGENE00007709, WBGENE00014117	148	5	2853	11.5662	0.999441	0.656961	27.6438
D_up	INTERPRO	IPR004843:Metallophosphoesterase domain	8	0.97561	0.0245509	WBGENE00022617, WBGENE00014158, WBGENE00004086, WBGENE00015661, WBGENE00009948, WBGENE00007763, WBGENE00014106, WBGENE00009893	512	58	10242	2.75916	0.999994	0.322739	29.9896
D_up	KEGG_PATHWAY	cel00250:Alanine, aspartate and glutamate metabolism	4	0.487805	0.0257397	WBGENE00001603, WBGENE00001606, WBGENE00001607, WBGENE00009035	44	29	1913	5.99687	0.698664	0.259095	21.8447
D_up	GOTERM_BP_DIRECT	GO:0007413~axonal fasciculation	9	1.09756	0.0257742	WBGENE00011986, WBGENE00194703, WBGENE00015907, WBGENE00006546, WBGENE00013696, WBGENE00006804, WBGENE00002276, WBGENE00016752, WBGENE00020350	417	75	8727	2.51137	0.999999	0.442086	31.4417
D_up	GOTERM_BP_DIRECT	GO:0040038~polar body extrusion after meiotic divisions	4	0.487805	0.0264379	WBGENE00015698, WBGENE00010354, WBGENE00021200, WBGENE00006974	417	14	8727	5.97945	0.999999	0.436637	32.1139
D_up	KEGG_PATHWAY	cel00910:Nitrogen metabolism	3	0.365854	0.0282425	WBGENE00001603, WBGENE00001606, WBGENE00001607	44	12	1913	10.8693	0.73229	0.231696	23.7219
D_up	INTERPRO	IPR005020:Protein of unknown function DUF278	4	0.487805	0.0297849	WBGENE00016573, WBGENE00016576, WBGENE00017451, WBGENE00016575	512	14	10242	5.7154	1	0.368231	35.1889
D_up	GOTERM_BP_DIRECT	GO:0048731~system development	3	0.365854	0.0299264	WBGENE00017538, WBGENE00000444, WBGENE00000460	417	6	8727	10.464	1	0.464568	35.5468
D_up	SMART	SM01230:SM01230	3	0.365854	0.0304965	WBGENE00001603, WBGENE00001606, WBGENE00001607	265	5	4498	10.1842	0.97784	0.272	30.0309
D_up	GOTERM_BP_DIRECT	GO:0042006~masculinization of hermaphroditic germ-line	4	0.487805	0.0319059	WBGENE00001413, WBGENE00001595, WBGENE00001597, WBGENE00016291	417	15	8727	5.58082	1	0.473254	37.4222
D_up	INTERPRO	IPR003350:Homeodomain protein CUT	3	0.365854	0.032598	WBGENE00017538, WBGENE00000444, WBGENE00000460	512	6	10242	10.002	1	0.386196	37.8327
D_up	INTERPRO	IPR005515:Vitelline membrane outer layer protein I (VOMI)	3	0.365854	0.032598	WBGENE00007674, WBGENE00013194, WBGENE00013290	512	6	10242	10.002	1	0.386196	37.8327
D_up	KEGG_PATHWAY	cel00220:Arginine biosynthesis	3	0.365854	0.032907	WBGENE00001603, WBGENE00001606, WBGENE00001607	44	13	1913	10.0332	0.785445	0.226269	27.1133
D_up	KEGG_PATHWAY	cel00360:Phenylalanine metabolism	3	0.365854	0.032907	WBGENE00001839, WBGENE00006562, WBGENE00015467	44	13	1913	10.0332	0.785445	0.226269	27.1133
D_up	INTERPRO	IPR009003:Trypsin-like cysteine/serine peptidase domain	4	0.487805	0.0358856	WBGENE00018605, WBGENE00006624, WBGENE00008381, WBGENE00006619	512	15	10242	5.33437	1	0.406894	40.7951
D_up	INTERPRO	IPR001841:Zinc finger, RING-type	12	1.46341	0.0389936	WBGENE00044436, WBGENE00011986, WBGENE00015505, WBGENE00021763, WBGENE00013337, WBGENE00016413, WBGENE00021153, WBGENE00011320, WBGENE00011342, WBGENE00015180, WBGENE00010000, WBGENE00014166	512	121	10242	1.98386	1	0.424372	43.4744
D_up	UP_KEYWORDS	Spermatogenesis	5	0.609756	0.0392012	WBGENE00001413, WBGENE00000479, WBGENE00004975, WBGENE00004962, WBGENE00006940	820	22	13700	3.79712	0.997968	0.338492	38.1376
D_up	GOTERM_BP_DIRECT	GO:0007283~spermatogenesis	7	0.853659	0.039204	WBGENE00001413, WBGENE00001597, WBGENE00000479, WBGENE00004972, WBGENE00004975, WBGENE00004962, WBGENE00006940	417	53	8727	2.76408	1	0.532965	43.9067
D_up	UP_KEYWORDS	Signal	190	23.1707	0.0398491	WBGENE00015903, WBGENE00013297, WBGENE00013190, WBGENE00016288, WBGENE00007381, WBGENE00006624, WBGENE00017541, WBGENE00013194, WBGENE00013290, WBGENE00019833, WBGENE00045061, WBGENE00044741, WBGENE00021263, WBGENE00010196, WBGENE00013393, WBGENE00013392, WBGENE00013391, WBGENE00011011, WBGENE00013394, WBGENE00009898, WBGENE00016612, WBGENE00007765, WBGENE00009897, WBGENE00016351, WBGENE00020987,…	820	2818	13700	1.12647	0.998169	0.325606	38.6368
D_up	GOTERM_BP_DIRECT	GO:0051257~meiotic spindle midzone assembly	3	0.365854	0.040593	WBGENE00001829, WBGENE00002229, WBGENE00006974	417	7	8727	8.96917	1	0.532669	45.0677
D_up	SMART	SM01109:SM01109	3	0.365854	0.0439939	WBGENE00017538, WBGENE00000444, WBGENE00000460	265	6	4498	8.48679	0.996049	0.346677	40.475
D_up	INTERPRO	IPR024066:Regulator of G-protein signaling, domain 1	3	0.365854	0.0441506	WBGENE00004354, WBGENE00021988, WBGENE00004352	512	7	10242	8.5731	1	0.456427	47.6728
D_up	GOTERM_BP_DIRECT	GO:0006520~cellular amino acid metabolic process	4	0.487805	0.044459	WBGENE00001839, WBGENE00006562, WBGENE00015467, WBGENE00007507	417	17	8727	4.92425	1	0.553382	48.1823
D_up	GOTERM_BP_DIRECT	GO:0001708~cell fate specification	6	0.731707	0.0480072	WBGENE00003228, WBGENE00004078, WBGENE00001609, WBGENE00003229, WBGENE00001102, WBGENE00001949	417	42	8727	2.98972	1	0.569549	50.8955
D_up	GOTERM_BP_DIRECT	GO:0000910~cytokinesis	6	0.731707	0.0480072	WBGENE00003183, WBGENE00003184, WBGENE00002297, WBGENE00001647, WBGENE00009163, WBGENE00006974	417	42	8727	2.98972	1	0.569549	50.8955
D_up	KEGG_PATHWAY	cel01230:Biosynthesis of amino acids	5	0.609756	0.0504561	WBGENE00001603, WBGENE00001606, WBGENE00001607, WBGENE00001683, WBGENE00009048	44	63	1913	3.45058	0.907596	0.28839	38.6977
D_up	GOTERM_BP_DIRECT	GO:0030728~ovulation	5	0.609756	0.0523633	WBGENE00004392, WBGENE00000868, WBGENE00002992, WBGENE00015083, WBGENE00004374	417	30	8727	3.48801	1	0.590073	54.0456
D_up	GOTERM_BP_DIRECT	GO:0006511~ubiquitin-dependent protein catabolic process	8	0.97561	0.0548342	WBGENE00004813, WBGENE00004814, WBGENE00004821, WBGENE00011980, WBGENE00004819, WBGENE00004816, WBGENE00006977, WBGENE00004818	417	72	8727	2.32534	1	0.595799	55.7477
D_up	INTERPRO	IPR011989:Armadillo-like helical	11	1.34146	0.0553979	WBGENE00002072, WBGENE00012115, WBGENE00004241, WBGENE00006996, WBGENE00002073, WBGENE00004243, WBGENE00004242, WBGENE00006943, WBGENE00000419, WBGENE00022257, WBGENE00004239	512	113	10242	1.94728	1	0.526967	55.8432
D_up	SMART	SM00404:PTPc_motif	10	1.21951	0.0561109	WBGENE00010136, WBGENE00018347, WBGENE00009701, WBGENE00016698, WBGENE00021678, WBGENE00000913, WBGENE00020035, WBGENE00018531, WBGENE00020652, WBGENE00021207	265	84	4498	2.02066	0.999177	0.397908	48.6166
D_up	INTERPRO	IPR001752:Kinesin, motor domain	4	0.487805	0.0576656	WBGENE00002225, WBGENE00002229, WBGENE00006974, WBGENE00002226	512	18	10242	4.44531	1	0.532161	57.3395
D_up	UP_SEQ_FEATURE	DNA-binding region:T-box	3	0.365854	0.0601793	WBGENE00006546, WBGENE00004750, WBGENE00006555	148	8	2853	7.22889	1	0.910438	56.5667
D_up	GOTERM_BP_DIRECT	GO:0006915~apoptotic process	29	3.53659	0.0612011	WBGENE00011350, WBGENE00009701, WBGENE00006624, WBGENE00021005, WBGENE00011615, WBGENE00000418, WBGENE00009035, WBGENE00010609, WBGENE00002136, WBGENE00001413, WBGENE00004392, WBGENE00001597, WBGENE00000479, WBGENE00011501, WBGENE00001599, WBGENE00000496, WBGENE00003026, WBGENE00020173, WBGENE00009186, WBGENE00015083, WBGENE00004239, WBGENE00000098, WBGENE00000797, WBGENE00021012, WBGENE00003864,…	417	433	8727	1.40165	1	0.626065	59.8672
D_up	GOTERM_MF_DIRECT	GO:0001077~transcriptional activator activity, RNA polymerase II core promoter proximal region sequence-specific binding	3	0.365854	0.0625445	WBGENE00017538, WBGENE00000444, WBGENE00000460	344	9	7374	7.14535	1	0.840723	56.9223
D_up	SMART	SM00194:PTPc	9	1.09756	0.0665834	WBGENE00010136, WBGENE00018347, WBGENE00009701, WBGENE00016698, WBGENE00021678, WBGENE00020035, WBGENE00018531, WBGENE00020652, WBGENE00021207	265	74	4498	2.06435	0.999791	0.431646	54.8194
D_up	GOTERM_MF_DIRECT	GO:0000977~RNA polymerase II regulatory region sequence-specific DNA binding	7	0.853659	0.067153	WBGENE00013383, WBGENE00003912, WBGENE00001435, WBGENE00009203, WBGENE00006546, WBGENE00001949, WBGENE00004750	344	62	7374	2.4202	1	0.831288	59.6034
D_up	GOTERM_BP_DIRECT	GO:0042127~regulation of cell proliferation	11	1.34146	0.0685249	WBGENE00001595, WBGENE00018327, WBGENE00013383, WBGENE00001597, WBGENE00000168, WBGENE00022780, WBGENE00009203, WBGENE00001609, WBGENE00009039, WBGENE00004962, WBGENE00009160	417	123	8727	1.87161	1	0.658066	64.1631
D_up	GOTERM_CC_DIRECT	GO:0000794~condensed nuclear chromosome	5	0.609756	0.0706355	WBGENE00003184, WBGENE00003912, WBGENE00002229, WBGENE00000098, WBGENE00000460	395	32	7985	3.15862	0.999956	0.633436	57.7279
D_up	INTERPRO	IPR002129:Pyridoxal phosphate-dependent decarboxylase	3	0.365854	0.0708679	WBGENE00001839, WBGENE00006562, WBGENE00015467	512	9	10242	6.66797	1	0.599874	65.1552
D_up	GOTERM_MF_DIRECT	GO:0003727~single-stranded RNA binding	4	0.487805	0.0713589	WBGENE00001595, WBGENE00020091, WBGENE00004078, WBGENE00003229	344	21	7374	4.08306	1	0.821461	61.9149
D_up	KEGG_PATHWAY	cel00350:Tyrosine metabolism	3	0.365854	0.0726213	WBGENE00001839, WBGENE00006562, WBGENE00015467	44	20	1913	6.52159	0.968824	0.351771	50.9634
D_up	GOTERM_BP_DIRECT	GO:0048598~embryonic morphogenesis	5	0.609756	0.0765313	WBGENE00010354, WBGENE00021200, WBGENE00001102, WBGENE00000418, WBGENE00003395	417	34	8727	3.07766	1	0.689401	68.3676
D_up	SMART	SM00184:RING	10	1.21951	0.0797254	WBGENE00044436, WBGENE00015505, WBGENE00021763, WBGENE00013337, WBGENE00021153, WBGENE00011320, WBGENE00011342, WBGENE00015180, WBGENE00010000, WBGENE00014166	265	90	4498	1.88595	0.999964	0.472022	61.6341
D_up	GOTERM_CC_DIRECT	GO:0005871~kinesin complex	4	0.487805	0.0820821	WBGENE00002225, WBGENE00002229, WBGENE00006974, WBGENE00002226	395	21	7985	3.85051	0.999992	0.655857	63.4582
D_up	KEGG_PATHWAY	cel04068:FoxO signaling pathway	4	0.487805	0.0822631	WBGENE00000866, WBGENE00000868, WBGENE00000865, WBGENE00004044	44	46	1913	3.78063	0.980723	0.355165	55.5758
D_up	INTERPRO	IPR003165:Stem cell self-renewal protein Piwi	4	0.487805	0.0842987	WBGENE00007624, WBGENE00011945, WBGENE00022877, WBGENE00010263	512	21	10242	3.81027	1	0.656988	71.7226
D_up	GOTERM_CC_DIRECT	GO:0000793~condensed chromosome	5	0.609756	0.0844663	WBGENE00007278, WBGENE00006940, WBGENE00001511, WBGENE00010036, WBGENE00003209	395	34	7985	2.97282	0.999994	0.634869	64.5584
D_up	GOTERM_BP_DIRECT	GO:0000281~mitotic cytokinesis	4	0.487805	0.0846626	WBGENE00000465, WBGENE00001597, WBGENE00002297, WBGENE00015102	417	22	8727	3.8051	1	0.717209	72.1641
D_up	SMART	SM00292:BRCT	4	0.487805	0.0849093	WBGENE00018327, WBGENE00002297, WBGENE00018994, WBGENE00011619	265	18	4498	3.77191	0.999982	0.473762	64.0534
D_up	SMART	SM00949:SM00949	4	0.487805	0.0849093	WBGENE00007624, WBGENE00011945, WBGENE00022877, WBGENE00010263	265	18	4498	3.77191	0.999982	0.473762	64.0534
D_up	SMART	SM00129:KISc	4	0.487805	0.0849093	WBGENE00002225, WBGENE00002229, WBGENE00006974, WBGENE00002226	265	18	4498	3.77191	0.999982	0.473762	64.0534
D_up	INTERPRO	IPR010982:Lambda repressor-like, DNA-binding domain	3	0.365854	0.0857376	WBGENE00017538, WBGENE00000444, WBGENE00000460	512	10	10242	6.00117	1	0.654421	72.3533
D_up	GOTERM_BP_DIRECT	GO:0006589~octopamine biosynthetic process	2	0.243902	0.0930693	WBGENE00006562, WBGENE00006541	417	2	8727	20.9281	1	0.742591	75.64
D_up	GOTERM_BP_DIRECT	GO:0045666~positive regulation of neuron differentiation	2	0.243902	0.0930693	WBGENE00002297, WBGENE00001949	417	2	8727	20.9281	1	0.742591	75.64
D_up	GOTERM_BP_DIRECT	GO:0001704~formation of primary germ layer	2	0.243902	0.0930693	WBGENE00004027, WBGENE00003228	417	2	8727	20.9281	1	0.742591	75.64
D_up	GOTERM_BP_DIRECT	GO:0001934~positive regulation of protein phosphorylation	3	0.365854	0.0938115	WBGENE00006943, WBGENE00000868, WBGENE00000865	417	11	8727	5.70765	1	0.73617	75.9266
D_up	GOTERM_BP_DIRECT	GO:0000212~meiotic spindle organization	3	0.365854	0.0938115	WBGENE00003183, WBGENE00003184, WBGENE00001829	417	11	8727	5.70765	1	0.73617	75.9266
D_up	INTERPRO	IPR001357:BRCT domain	4	0.487805	0.0941529	WBGENE00018327, WBGENE00002297, WBGENE00018994, WBGENE00011619	512	22	10242	3.63707	1	0.681533	75.7873
D_up	GOTERM_CC_DIRECT	GO:0042600~chorion	2	0.243902	0.0962562	WBGENE00022820, WBGENE00022822	395	2	7985	20.2152	0.999999	0.65582	69.5667
D_up	GOTERM_CC_DIRECT	GO:0070877~microprocessor complex	2	0.243902	0.0962562	WBGENE00011908, WBGENE00009163	395	2	7985	20.2152	0.999999	0.65582	69.5667
D_up	INTERPRO	IPR004979:Transcription factor AP-2	2	0.243902	0.0973006	WBGENE00013383, WBGENE00009203	512	2	10242	20.0039	1	0.685562	76.9665
D_up	INTERPRO	IPR013854:Transcription factor AP-2, C-terminal	2	0.243902	0.0973006	WBGENE00013383, WBGENE00009203	512	2	10242	20.0039	1	0.685562	76.9665
D_up	INTERPRO	IPR005649:Chorion 2	2	0.243902	0.0973006	WBGENE00022820, WBGENE00022822	512	2	10242	20.0039	1	0.685562	76.9665
D_up	GOTERM_CC_DIRECT	GO:0000776~kinetochore	5	0.609756	0.0995119	WBGENE00003912, WBGENE00001829, WBGENE00004721, WBGENE00010198, WBGENE00010036	395	36	7985	2.80767	0.999999	0.641463	70.8307
D_down	UP_KEYWORDS	Signal	451	51.25	1.94931e-97	WBGENE00044445, WBGENE00044446, WBGENE00010501, WBGENE00012861, WBGENE00012729, WBGENE00019376, WBGENE00016817, WBGENE00012728, WBGENE00009964, WBGENE00003242, WBGENE00011733, WBGENE00021213, WBGENE00016152, WBGENE00011321, WBGENE00022747, WBGENE00021583, WBGENE00017201, WBGENE00018251, WBGENE00018256, WBGENE00010830, WBGENE00015163, WBGENE00009561, WBGENE00021894, WBGENE00016625, WBGENE00010835,…	880	2818	13700	2.49157	2.98244e-95	2.98244e-95	2.33577e-94
D_down	GOTERM_MF_DIRECT	GO:0042302~structural constituent of cuticle	44	5	1.94473e-24	WBGENE00000742, WBGENE00000252, WBGENE00000251, WBGENE00000746, WBGENE00001069, WBGENE00000745, WBGENE00003057, WBGENE00000748, WBGENE00001067, WBGENE00000747, WBGENE00009983, WBGENE00000655, WBGENE00000672, WBGENE00000618, WBGENE00001074, WBGENE00000615, WBGENE00000678, WBGENE00000697, WBGENE00001072, WBGENE00001071, WBGENE00001070, WBGENE00000631, WBGENE00000755, WBGENE00004397, WBGENE00004398,…	336	144	7374	6.70585	4.04504e-22	4.04504e-22	2.45317e-21
D_down	SMART	SM01088:SM01088	41	4.65909	4.30749e-20	WBGENE00000742, WBGENE00000252, WBGENE00000251, WBGENE00000746, WBGENE00001069, WBGENE00000745, WBGENE00003057, WBGENE00000748, WBGENE00001067, WBGENE00000747, WBGENE00000655, WBGENE00000672, WBGENE00000618, WBGENE00001074, WBGENE00000615, WBGENE00000678, WBGENE00000697, WBGENE00001071, WBGENE00001070, WBGENE00000631, WBGENE00000755, WBGENE00004397, WBGENE00004398, WBGENE00000599, WBGENE00005018,…	239	139	4498	5.55125	4.17826e-18	4.17826e-18	4.75359e-17
D_down	INTERPRO	IPR002486:Nematode cuticle collagen, N-terminal	42	4.77273	8.08767e-20	WBGENE00000742, WBGENE00000252, WBGENE00000251, WBGENE00000746, WBGENE00001069, WBGENE00000745, WBGENE00003057, WBGENE00000748, WBGENE00001067, WBGENE00000747, WBGENE00000655, WBGENE00000672, WBGENE00000618, WBGENE00001074, WBGENE00000615, WBGENE00000678, WBGENE00000697, WBGENE00001072, WBGENE00001071, WBGENE00001070, WBGENE00000631, WBGENE00000755, WBGENE00004397, WBGENE00004398, WBGENE00000599,…	553	141	10242	5.51683	3.64754e-17	3.64754e-17	1.14776e-16
D_down	GOTERM_CC_DIRECT	GO:0005581~collagen trimer	40	4.54545	2.37135e-18	WBGENE00000742, WBGENE00000251, WBGENE00000746, WBGENE00001069, WBGENE00000745, WBGENE00003057, WBGENE00000748, WBGENE00001067, WBGENE00000747, WBGENE00000655, WBGENE00000672, WBGENE00000705, WBGENE00000618, WBGENE00001074, WBGENE00000678, WBGENE00000615, WBGENE00000697, WBGENE00001072, WBGENE00000702, WBGENE00000631, WBGENE00000755, WBGENE00004397, WBGENE00004398, WBGENE00000599, WBGENE00005018,…	408	147	7985	5.32546	2.15793e-16	2.15793e-16	2.58523e-15
D_down	INTERPRO	IPR008160:Collagen triple helix repeat	36	4.09091	6.84606e-17	WBGENE00000742, WBGENE00000252, WBGENE00000251, WBGENE00000746, WBGENE00001069, WBGENE00000745, WBGENE00003057, WBGENE00000748, WBGENE00000747, WBGENE00000672, WBGENE00000705, WBGENE00000618, WBGENE00001074, WBGENE00000678, WBGENE00000615, WBGENE00001072, WBGENE00001071, WBGENE00001070, WBGENE00000702, WBGENE00004397, WBGENE00004398, WBGENE00005018, WBGENE00005017, WBGENE00000739, WBGENE00000603,…	553	122	10242	5.46515	5.00711e-14	2.5091e-14	1.55431e-13
D_down	UP_SEQ_FEATURE	signal peptide	52	5.90909	2.85892e-15	WBGENE00003542, WBGENE00003071, WBGENE00017991, WBGENE00003547, WBGENE00001184, WBGENE00017426, WBGENE00000882, WBGENE00013846, WBGENE00001069, WBGENE00000039, WBGENE00003242, WBGENE00001077, WBGENE00001072, WBGENE00006954, WBGENE00006952, WBGENE00016196, WBGENE00004017, WBGENE00023416, WBGENE00003553, WBGENE00000599, WBGENE00015163, WBGENE00010573, WBGENE00008732, WBGENE00004025, WBGENE00017970,…	126	377	2853	3.12315	1.22102e-12	1.22102e-12	4.06342e-12
D_down	UP_KEYWORDS	Collagen	40	4.54545	1.08498e-14	WBGENE00000742, WBGENE00000251, WBGENE00000746, WBGENE00001069, WBGENE00000745, WBGENE00003057, WBGENE00000748, WBGENE00001067, WBGENE00000747, WBGENE00000655, WBGENE00000672, WBGENE00000705, WBGENE00000618, WBGENE00001074, WBGENE00000678, WBGENE00000615, WBGENE00000697, WBGENE00001072, WBGENE00000702, WBGENE00000631, WBGENE00000755, WBGENE00004397, WBGENE00004398, WBGENE00000599, WBGENE00005018,…	880	147	13700	4.23624	1.66467e-12	8.32334e-13	1.3034e-11
D_down	GOTERM_CC_DIRECT	GO:0005576~extracellular region	48	5.45455	2.22845e-14	WBGENE00003525, WBGENE00017970, WBGENE00003542, WBGENE00017991, WBGENE00003547, WBGENE00003523, WBGENE00020863, WBGENE00013846, WBGENE00003242, WBGENE00009983, WBGENE00001452, WBGENE00002092, WBGENE00001072, WBGENE00001159, WBGENE00002983, WBGENE00006954, WBGENE00006952, WBGENE00002094, WBGENE00002116, WBGENE00001691, WBGENE00011757, WBGENE00023416, WBGENE00006947, WBGENE00012261, WBGENE00015393,…	408	265	7985	3.54495	2.03071e-12	1.01541e-12	2.4325e-11
D_down	GOTERM_CC_DIRECT	GO:0016020~membrane	249	28.2955	3.7577e-12	WBGENE00011888, WBGENE00044446, WBGENE00012163, WBGENE00009155, WBGENE00008150, WBGENE00045456, WBGENE00022845, WBGENE00000672, WBGENE00018472, WBGENE00007177, WBGENE00000678, WBGENE00019843, WBGENE00009816, WBGENE00012346, WBGENE00007170, WBGENE00007174, WBGENE00000002, WBGENE00013852, WBGENE00010322, WBGENE00018256, WBGENE00011999, WBGENE00000683, WBGENE00000685, WBGENE00009803, WBGENE00000684,…	408	3540	7985	1.37661	3.41947e-10	1.13982e-10	4.09657e-09
D_down	GOTERM_CC_DIRECT	GO:0016021~integral component of membrane	239	27.1591	5.61695e-12	WBGENE00011888, WBGENE00012163, WBGENE00044446, WBGENE00009155, WBGENE00045456, WBGENE00022845, WBGENE00000672, WBGENE00018472, WBGENE00007177, WBGENE00000678, WBGENE00019843, WBGENE00009816, WBGENE00012346, WBGENE00007170, WBGENE00007174, WBGENE00000002, WBGENE00013852, WBGENE00010322, WBGENE00018256, WBGENE00011999, WBGENE00016921, WBGENE00000683, WBGENE00000685, WBGENE00009803, WBGENE00000684,…	408	3357	7985	1.39335	5.11143e-10	1.27786e-10	6.12356e-09
D_down	UP_SEQ_FEATURE	region of interest:Triple-helical region	15	1.70455	6.56023e-12	WBGENE00004397, WBGENE00004398, WBGENE00005018, WBGENE00000251, WBGENE00000599, WBGENE00000603, WBGENE00005016, WBGENE00001069, WBGENE00003057, WBGENE00001067, WBGENE00000665, WBGENE00000655, WBGENE00001074, WBGENE00001072, WBGENE00001064	126	31	2853	10.9562	2.77496e-09	1.38748e-09	9.22462e-09
D_down	UP_KEYWORDS	Cuticle	17	1.93182	1.63949e-11	WBGENE00004397, WBGENE00004398, WBGENE00000599, WBGENE00005018, WBGENE00000251, WBGENE00000603, WBGENE00005016, WBGENE00001069, WBGENE00003057, WBGENE00001079, WBGENE00001067, WBGENE00009983, WBGENE00000665, WBGENE00000655, WBGENE00001074, WBGENE00001072, WBGENE00001064	880	32	13700	8.2706	2.50842e-09	8.36139e-10	1.96453e-08
D_down	GOTERM_BP_DIRECT	GO:0018996~molting cycle, collagen and cuticulin-based cuticle	41	4.65909	7.12624e-11	WBGENE00003071, WBGENE00012186, WBGENE00003547, WBGENE00000251, WBGENE00022591, WBGENE00004229, WBGENE00009926, WBGENE00000039, WBGENE00000902, WBGENE00022504, WBGENE00044623, WBGENE00004264, WBGENE00004224, WBGENE00004232, WBGENE00004231, WBGENE00004230, WBGENE00007999, WBGENE00006952, WBGENE00001690, WBGENE00001691, WBGENE00004210, WBGENE00006948, WBGENE00006947, WBGENE00008605, WBGENE00020554,…	427	261	8727	3.21056	2.3374e-08	2.3374e-08	9.65229e-08
D_down	INTERPRO	IPR003582:Metridin-like ShK toxin	23	2.61364	1.5388e-10	WBGENE00012917, WBGENE00003525, WBGENE00020283, WBGENE00020281, WBGENE00011235, WBGENE00003534, WBGENE00003533, WBGENE00011869, WBGENE00018713, WBGENE00012729, WBGENE00012728, WBGENE00008841, WBGENE00011870, WBGENE00017483, WBGENE00012863, WBGENE00016733, WBGENE00015841, WBGENE00016732, WBGENE00021213, WBGENE00016731, WBGENE00020243, WBGENE00003104, WBGENE00016196	553	81	10242	5.25899	6.94e-08	2.31333e-08	2.18379e-07
D_down	UP_KEYWORDS	Disulfide bond	66	7.5	3.94414e-10	WBGENE00003542, WBGENE00003071, WBGENE00017991, WBGENE00003547, WBGENE00001184, WBGENE00013846, WBGENE00001069, WBGENE00003075, WBGENE00001067, WBGENE00003242, WBGENE00021213, WBGENE00001633, WBGENE00001074, WBGENE00001072, WBGENE00001631, WBGENE00044404, WBGENE00007170, WBGENE00001636, WBGENE00016196, WBGENE00023416, WBGENE00012917, WBGENE00004987, WBGENE00003553, WBGENE00004986, WBGENE00018418,…	880	448	13700	2.29353	6.03453e-08	1.50863e-08	4.72609e-07
D_down	INTERPRO	IPR001507:Zona pellucida domain	14	1.59091	1.44596e-09	WBGENE00008978, WBGENE00011888, WBGENE00013180, WBGENE00015231, WBGENE00045269, WBGENE00002827, WBGENE00000853, WBGENE00009926, WBGENE00018256, WBGENE00016422, WBGENE00044641, WBGENE00020663, WBGENE00017421, WBGENE00022816	553	30	10242	8.64304	6.5213e-07	1.63032e-07	2.05204e-06
D_down	SMART	SM00306:HintN	9	1.02273	2.25045e-09	WBGENE00006947, WBGENE00001700, WBGENE00006950, WBGENE00001984, WBGENE00006954, WBGENE00006952, WBGENE00001690, WBGENE00001691, WBGENE00004264	239	10	4498	16.9381	2.18293e-07	1.09147e-07	2.48351e-06
D_down	SMART	SM00305:HintC	9	1.02273	2.25045e-09	WBGENE00006947, WBGENE00001700, WBGENE00006950, WBGENE00001984, WBGENE00006954, WBGENE00006952, WBGENE00001690, WBGENE00001691, WBGENE00004264	239	10	4498	16.9381	2.18293e-07	1.09147e-07	2.48351e-06
D_down	INTERPRO	IPR003586:Hint domain C-terminal	9	1.02273	2.77124e-09	WBGENE00006947, WBGENE00001700, WBGENE00006950, WBGENE00001984, WBGENE00006954, WBGENE00006952, WBGENE00001690, WBGENE00001691, WBGENE00004264	553	10	10242	16.6687	1.24983e-06	2.49966e-07	3.9328e-06
D_down	INTERPRO	IPR003587:Hint domain N-terminal	9	1.02273	2.77124e-09	WBGENE00006947, WBGENE00001700, WBGENE00006950, WBGENE00001984, WBGENE00006954, WBGENE00006952, WBGENE00001690, WBGENE00001691, WBGENE00004264	553	10	10242	16.6687	1.24983e-06	2.49966e-07	3.9328e-06
D_down	INTERPRO	IPR001767:Hint domain	9	1.02273	2.77124e-09	WBGENE00006947, WBGENE00001700, WBGENE00006950, WBGENE00001984, WBGENE00006954, WBGENE00006952, WBGENE00001690, WBGENE00001691, WBGENE00004264	553	10	10242	16.6687	1.24983e-06	2.49966e-07	3.9328e-06
D_down	GOTERM_BP_DIRECT	GO:0016539~intein-mediated protein splicing	8	0.909091	2.08134e-08	WBGENE00006947, WBGENE00001700, WBGENE00006950, WBGENE00006954, WBGENE00006952, WBGENE00001690, WBGENE00001691, WBGENE00004264	427	9	8727	18.1671	6.82679e-06	3.4134e-06	2.81912e-05
D_down	SMART	SM00289:WR1	14	1.59091	2.10742e-08	WBGENE00017937, WBGENE00012186, WBGENE00018713, WBGENE00013965, WBGENE00013846, WBGENE00019318, WBGENE00010573, WBGENE00015218, WBGENE00020704, WBGENE00002983, WBGENE00012814, WBGENE00010738, WBGENE00007938, WBGENE00019759	239	37	4498	7.12111	2.0442e-06	6.81399e-07	2.32568e-05
D_down	SMART	SM00254:ShKT	19	2.15909	2.25385e-08	WBGENE00012917, WBGENE00003525, WBGENE00020283, WBGENE00011235, WBGENE00003534, WBGENE00003533, WBGENE00018713, WBGENE00012729, WBGENE00012728, WBGENE00008841, WBGENE00017483, WBGENE00012863, WBGENE00016733, WBGENE00015841, WBGENE00021213, WBGENE00016732, WBGENE00016731, WBGENE00020243, WBGENE00016196	239	73	4498	4.89838	2.18623e-06	5.46557e-07	2.48727e-05
D_down	INTERPRO	IPR006150:Cysteine-rich repeat	14	1.59091	3.03166e-08	WBGENE00017937, WBGENE00012186, WBGENE00018713, WBGENE00013965, WBGENE00013846, WBGENE00019318, WBGENE00010573, WBGENE00015218, WBGENE00020704, WBGENE00002983, WBGENE00012814, WBGENE00010738, WBGENE00007938, WBGENE00019759	553	37	10242	7.00787	1.36727e-05	2.27879e-06	4.30237e-05
D_down	INTERPRO	IPR006141:Intein splice site	8	0.909091	4.16925e-08	WBGENE00006947, WBGENE00001700, WBGENE00006950, WBGENE00006954, WBGENE00006952, WBGENE00001690, WBGENE00001691, WBGENE00004264	553	9	10242	16.4629	1.88031e-05	2.68618e-06	5.91677e-05
D_down	GOTERM_MF_DIRECT	GO:0042329~structural constituent of collagen and cuticulin-based cuticle	10	1.13636	4.57499e-08	WBGENE00000717, WBGENE00004397, WBGENE00001072, WBGENE00000252, WBGENE00000599, WBGENE00000251, WBGENE00005016, WBGENE00003057, WBGENE00001064, WBGENE00001067	336	19	7374	11.5508	9.51593e-06	4.75798e-06	5.77109e-05
D_down	PIR_SUPERFAMILY	PIRSF015697:uncharacterized protein	10	1.13636	6.65748e-08	WBGENE00020869, WBGENE00015393, WBGENE00011624, WBGENE00008390, WBGENE00016483, WBGENE00016484, WBGENE00020616, WBGENE00020618, WBGENE00019597, WBGENE00020617	28	26	727	9.98626	1.19835e-06	1.19835e-06	4.90738e-05
D_down	SMART	SM00473:PAN_AP	10	1.13636	8.96063e-08	WBGENE00015163, WBGENE00019272, WBGENE00012032, WBGENE00002827, WBGENE00022611, WBGENE00022612, WBGENE00009926, WBGENE00018256, WBGENE00016422, WBGENE00019148	239	18	4498	10.4556	8.69178e-06	1.73836e-06	9.88864e-05
D_down	INTERPRO	IPR000731:Sterol-sensing domain	12	1.36364	9.37142e-08	WBGENE00004221, WBGENE00004232, WBGENE00004231, WBGENE00004230, WBGENE00000493, WBGENE00004219, WBGENE00004229, WBGENE00000902, WBGENE00009653, WBGENE00004224, WBGENE00004210, WBGENE00004216	553	28	10242	7.93748	4.22642e-05	5.28312e-06	0.000132994
D_down	GOTERM_BP_DIRECT	GO:0040011~locomotion	99	11.25	2.29683e-07	WBGENE00000742, WBGENE00001877, WBGENE00014153, WBGENE00021915, WBGENE00008820, WBGENE00003242, WBGENE00000672, WBGENE00004230, WBGENE00015298, WBGENE00001691, WBGENE00007174, WBGENE00000739, WBGENE00004219, WBGENE00000497, WBGENE00009371, WBGENE00021095, WBGENE00010573, WBGENE00000684, WBGENE00016329, WBGENE00001892, WBGENE00001893, WBGENE00018027, WBGENE00012186, WBGENE00001896, WBGENE00000252,…	427	1226	8727	1.65037	7.53331e-05	2.51117e-05	0.000311099
D_down	SMART	SM00241:ZP	11	1.25	2.30951e-07	WBGENE00017421, WBGENE00008978, WBGENE00011888, WBGENE00013180, WBGENE00015231, WBGENE00002827, WBGENE00000853, WBGENE00022816, WBGENE00009926, WBGENE00016422, WBGENE00020663	239	25	4498	8.28084	2.2402e-05	3.7337e-06	0.000254869
D_down	INTERPRO	IPR003609:Apple-like	10	1.13636	3.5399e-07	WBGENE00015163, WBGENE00019272, WBGENE00012032, WBGENE00002827, WBGENE00022611, WBGENE00022612, WBGENE00009926, WBGENE00018256, WBGENE00016422, WBGENE00019148	553	20	10242	9.2604	0.000159637	1.77387e-05	0.000502363
D_down	INTERPRO	IPR003392:Patched	11	1.25	4.62435e-07	WBGENE00004221, WBGENE00004232, WBGENE00004231, WBGENE00004230, WBGENE00004219, WBGENE00004229, WBGENE00000902, WBGENE00009653, WBGENE00004224, WBGENE00004210, WBGENE00004216	553	26	10242	7.83572	0.000208537	2.08556e-05	0.000656262
D_down	GOTERM_BP_DIRECT	GO:0040002~collagen and cuticulin-based cuticle development	20	2.27273	5.21145e-07	WBGENE00003553, WBGENE00004397, WBGENE00000252, WBGENE00005018, WBGENE00000251, WBGENE00022591, WBGENE00000603, WBGENE00005016, WBGENE00001069, WBGENE00001067, WBGENE00003242, WBGENE00001077, WBGENE00000655, WBGENE00001074, WBGENE00001570, WBGENE00019154, WBGENE00001072, WBGENE00001070, WBGENE00001690, WBGENE00001064	427	104	8727	3.93037	0.000170921	4.2733e-05	0.000705874
D_down	GOTERM_BP_DIRECT	GO:0022404~molting cycle process	8	0.909091	8.35799e-07	WBGENE00019272, WBGENE00012032, WBGENE00002827, WBGENE00022611, WBGENE00022612, WBGENE00009926, WBGENE00016422, WBGENE00019148	427	13	8727	12.5772	0.000274104	5.48269e-05	0.00113206
D_down	INTERPRO	IPR007284:Ground-like domain	11	1.25	1.03572e-06	WBGENE00001701, WBGENE00001700, WBGENE00001721, WBGENE00001733, WBGENE00001723, WBGENE00001719, WBGENE00001724, WBGENE00001690, WBGENE00001691, WBGENE00001716, WBGENE00001714	553	28	10242	7.27603	0.000467001	4.24637e-05	0.00146983
D_down	INTERPRO	IPR002542:Domain of unknown function DUF19	13	1.47727	1.33134e-06	WBGENE00015393, WBGENE00020869, WBGENE00021279, WBGENE00020616, WBGENE00020618, WBGENE00020617, WBGENE00011624, WBGENE00008390, WBGENE00016483, WBGENE00016484, WBGENE00019112, WBGENE00019597, WBGENE00008392	553	42	10242	5.73263	0.000600253	5.00349e-05	0.00188935
D_down	INTERPRO	IPR008166:Domain of unknown function DUF23	11	1.25	1.5052e-06	WBGENE00018809, WBGENE00014184, WBGENE00012939, WBGENE00017018, WBGENE00017019, WBGENE00017577, WBGENE00050875, WBGENE00008763, WBGENE00010108, WBGENE00017020, WBGENE00014094	553	29	10242	7.02513	0.000678618	5.22177e-05	0.00213609
D_down	UP_KEYWORDS	Secreted	31	3.52273	1.80726e-06	WBGENE00017970, WBGENE00003525, WBGENE00003542, WBGENE00006981, WBGENE00017991, WBGENE00003547, WBGENE00011235, WBGENE00003523, WBGENE00013846, WBGENE00004264, WBGENE00013352, WBGENE00009983, WBGENE00003242, WBGENE00001452, WBGENE00006954, WBGENE00006952, WBGENE00002094, WBGENE00023416, WBGENE00006947, WBGENE00015393, WBGENE00003553, WBGENE00003534, WBGENE00003533, WBGENE00015510, WBGENE00006949,…	880	183	13700	2.63723	0.000276473	5.53007e-05	0.00216554
D_down	INTERPRO	IPR001657:Hedgehog protein	6	0.681818	2.56257e-06	WBGENE00006947, WBGENE00006950, WBGENE00006954, WBGENE00006952, WBGENE00001691, WBGENE00004264	553	6	10242	18.5208	0.00115505	8.25481e-05	0.0036366
D_down	GOTERM_BP_DIRECT	GO:0042335~cuticle development	8	0.909091	2.87723e-06	WBGENE00019272, WBGENE00012032, WBGENE00002827, WBGENE00022611, WBGENE00022612, WBGENE00009926, WBGENE00016422, WBGENE00019148	427	15	8727	10.9002	0.000943289	0.000157277	0.00389707
D_down	GOTERM_CC_DIRECT	GO:0060102~collagen and cuticulin-based cuticle extracellular matrix	7	0.795455	2.9818e-06	WBGENE00001074, WBGENE00011235, WBGENE00004397, WBGENE00005018, WBGENE00003057, WBGENE00004264, WBGENE00001067	408	10	7985	13.6998	0.000271308	5.42674e-05	0.00325069
D_down	INTERPRO	IPR016638:Uncharacterised protein family UPF0376	10	1.13636	4.91862e-06	WBGENE00020869, WBGENE00015393, WBGENE00011624, WBGENE00008390, WBGENE00016483, WBGENE00016484, WBGENE00020616, WBGENE00020618, WBGENE00019597, WBGENE00020617	553	26	10242	7.12338	0.00221584	0.000147876	0.00698001
D_down	GOTERM_BP_DIRECT	GO:0044765~single-organism transport	6	0.681818	5.24287e-06	WBGENE00012261, WBGENE00002393, WBGENE00020571, WBGENE00012257, WBGENE00012256, WBGENE00012255	427	7	8727	17.5182	0.00171819	0.000245636	0.0071011
D_down	UP_SEQ_FEATURE	disulfide bond	24	2.72727	7.60712e-06	WBGENE00023416, WBGENE00017970, WBGENE00003525, WBGENE00003071, WBGENE00003542, WBGENE00001059, WBGENE00017991, WBGENE00003553, WBGENE00003547, WBGENE00003534, WBGENE00018418, WBGENE00003533, WBGENE00001184, WBGENE00013846, WBGENE00003242, WBGENE00015163, WBGENE00015752, WBGENE00001631, WBGENE00012796, WBGENE00003482, WBGENE00002094, WBGENE00002087, WBGENE00001636, WBGENE00016196	126	196	2853	2.77259	0.00321265	0.00107203	0.0106962
D_down	UP_SEQ_FEATURE	glycosylation site:N-linked (GlcNAc...)	36	4.09091	8.6574e-06	WBGENE00017970, WBGENE00003542, WBGENE00003071, WBGENE00017991, WBGENE00004048, WBGENE00003547, WBGENE00001184, WBGENE00003523, WBGENE00017426, WBGENE00005936, WBGENE00000882, WBGENE00000039, WBGENE00013926, WBGENE00003242, WBGENE00001077, WBGENE00001633, WBGENE00001631, WBGENE00003736, WBGENE00012796, WBGENE00006952, WBGENE00001636, WBGENE00016196, WBGENE00004017, WBGENE00015393, WBGENE00001059,…	126	384	2853	2.12277	0.0036554	0.000915105	0.0121729
D_down	GOTERM_BP_DIRECT	GO:0002064~epithelial cell development	8	0.909091	1.89926e-05	WBGENE00019272, WBGENE00012032, WBGENE00002827, WBGENE00022611, WBGENE00022612, WBGENE00009926, WBGENE00016422, WBGENE00019148	427	19	8727	8.60545	0.00621027	0.000778402	0.0257219
D_down	INTERPRO	IPR011038:Calycin-like	9	1.02273	2.30761e-05	WBGENE00012917, WBGENE00012261, WBGENE00002393, WBGENE00008260, WBGENE00003104, WBGENE00012257, WBGENE00012256, WBGENE00012255, WBGENE00016196	553	24	10242	6.9453	0.0103535	0.000650252	0.0327433
D_down	INTERPRO	IPR002602:Domain of unknown function DB	8	0.909091	2.40343e-05	WBGENE00044662, WBGENE00020083, WBGENE00016962, WBGENE00008215, WBGENE00017438, WBGENE00004120, WBGENE00000928, WBGENE00013171	553	18	10242	8.23146	0.0107811	0.00063742	0.0341028
D_down	SMART	SM01048:SM01048	6	0.681818	4.2087e-05	WBGENE00011077, WBGENE00138711, WBGENE00044289, WBGENE00016276, WBGENE00015199, WBGENE00019306	239	9	4498	12.5467	0.0040742	0.000583047	0.0464359
D_down	INTERPRO	IPR002601:C6 domain	6	0.681818	4.69571e-05	WBGENE00011077, WBGENE00138711, WBGENE00044289, WBGENE00016276, WBGENE00015199, WBGENE00019306	553	9	10242	12.3472	0.0209555	0.00117587	0.0666184
D_down	GOTERM_BP_DIRECT	GO:0007267~cell-cell signaling	6	0.681818	9.7939e-05	WBGENE00006947, WBGENE00006950, WBGENE00006954, WBGENE00006952, WBGENE00001691, WBGENE00004264	427	11	8727	11.148	0.031615	0.00356314	0.132574
D_down	INTERPRO	IPR006149:EB domain	7	0.795455	0.000120027	WBGENE00017937, WBGENE00015218, WBGENE00020704, WBGENE00002983, WBGENE00013846, WBGENE00010738, WBGENE00019759	553	16	10242	8.10285	0.052696	0.00284517	0.170201
D_down	GOTERM_BP_DIRECT	GO:0010171~body morphogenesis	48	5.45455	0.000133486	WBGENE00000742, WBGENE00003071, WBGENE00013130, WBGENE00011235, WBGENE00022591, WBGENE00001069, WBGENE00044623, WBGENE00009653, WBGENE00003057, WBGENE00001067, WBGENE00001068, WBGENE00001077, WBGENE00000672, WBGENE00001570, WBGENE00001074, WBGENE00000615, WBGENE00001073, WBGENE00001072, WBGENE00001071, WBGENE00011590, WBGENE00001070, WBGENE00001159, WBGENE00016319, WBGENE00012433, WBGENE00003553,…	427	555	8727	1.76761	0.0428415	0.00436906	0.180652
D_down	GOTERM_CC_DIRECT	GO:0000786~nucleosome	12	1.36364	0.000136882	WBGENE00001858, WBGENE00001877, WBGENE00001892, WBGENE00001935, WBGENE00001893, WBGENE00001898, WBGENE00001885, WBGENE00001896, WBGENE00001854, WBGENE00001919, WBGENE00001891, WBGENE00001908	408	58	7985	4.04919	0.0123799	0.00207404	0.149127
D_down	GOTERM_BP_DIRECT	GO:0006508~proteolysis	31	3.52273	0.000148088	WBGENE00003525, WBGENE00003542, WBGENE00020283, WBGENE00020281, WBGENE00011235, WBGENE00003547, WBGENE00012252, WBGENE00003523, WBGENE00000039, WBGENE00004264, WBGENE00013926, WBGENE00003242, WBGENE00021213, WBGENE00018472, WBGENE00012796, WBGENE00006954, WBGENE00001690, WBGENE00006952, WBGENE00001691, WBGENE00006947, WBGENE00001059, WBGENE00003553, WBGENE00003534, WBGENE00003533, WBGENE00001984,…	427	301	8727	2.1049	0.0474154	0.00440629	0.200394
D_down	UP_KEYWORDS	Metalloprotease	14	1.59091	0.000148979	WBGENE00003525, WBGENE00020283, WBGENE00003542, WBGENE00020281, WBGENE00003553, WBGENE00003547, WBGENE00011235, WBGENE00003534, WBGENE00003533, WBGENE00003523, WBGENE00019212, WBGENE00013926, WBGENE00021213, WBGENE00012796	880	63	13700	3.4596	0.0225377	0.00379204	0.178369
D_down	INTERPRO	IPR003677:Domain of unknown function DUF148	7	0.795455	0.000253626	WBGENE00009356, WBGENE00016180, WBGENE00007874, WBGENE00014006, WBGENE00020550, WBGENE00007869, WBGENE00020014	553	18	10242	7.20253	0.108099	0.00570367	0.359331
D_down	INTERPRO	IPR007669:Protein of unknown function DUF595	5	0.568182	0.000256385	WBGENE00014182, WBGENE00018630, WBGENE00017783, WBGENE00008500, WBGENE00016921	553	7	10242	13.2291	0.109208	0.00549175	0.363234
D_down	INTERPRO	IPR005044:Protein of unknown function DUF282, Caenorhabditis species	5	0.568182	0.000256385	WBGENE00020487, WBGENE00077489, WBGENE00020484, WBGENE00010509, WBGENE00015453	553	7	10242	13.2291	0.109208	0.00549175	0.363234
D_down	GOTERM_BP_DIRECT	GO:0010951~negative regulation of endopeptidase activity	10	1.13636	0.000266742	WBGENE00023416, WBGENE00017937, WBGENE00012186, WBGENE00023486, WBGENE00012814, WBGENE00013965, WBGENE00013846, WBGENE00010738, WBGENE00007938, WBGENE00003242	427	45	8727	4.54176	0.083784	0.00726541	0.360692
D_down	GOTERM_MF_DIRECT	GO:0004867~serine-type endopeptidase inhibitor activity	9	1.02273	0.000298115	WBGENE00023416, WBGENE00017937, WBGENE00012186, WBGENE00012814, WBGENE00013965, WBGENE00013846, WBGENE00010738, WBGENE00007938, WBGENE00003242	336	39	7374	5.06456	0.0601333	0.0204602	0.375405
D_down	UP_SEQ_FEATURE	site:Involved in auto-cleavage	4	0.454545	0.000318183	WBGENE00006947, WBGENE00006950, WBGENE00006954, WBGENE00006952	126	4	2853	22.6429	0.125946	0.0265634	0.446484
D_down	UP_SEQ_FEATURE	site:Cleavage; by autolysis	4	0.454545	0.000318183	WBGENE00006947, WBGENE00006950, WBGENE00006954, WBGENE00006952	126	4	2853	22.6429	0.125946	0.0265634	0.446484
D_down	UP_SEQ_FEATURE	site:Essential for auto-cleavage	4	0.454545	0.000318183	WBGENE00006947, WBGENE00006950, WBGENE00006954, WBGENE00006952	126	4	2853	22.6429	0.125946	0.0265634	0.446484
D_down	GOTERM_MF_DIRECT	GO:0008237~metallopeptidase activity	15	1.70455	0.000318224	WBGENE00003525, WBGENE00003542, WBGENE00003553, WBGENE00003547, WBGENE00003534, WBGENE00003533, WBGENE00003523, WBGENE00019212, WBGENE00000039, WBGENE00013926, WBGENE00003242, WBGENE00015300, WBGENE00018472, WBGENE00018227, WBGENE00012796	336	107	7374	3.0766	0.0640574	0.0164141	0.400681
D_down	GOTERM_MF_DIRECT	GO:0008233~peptidase activity	21	2.38636	0.000346024	WBGENE00003525, WBGENE00006947, WBGENE00003542, WBGENE00001059, WBGENE00003553, WBGENE00003547, WBGENE00003534, WBGENE00003533, WBGENE00003523, WBGENE00001984, WBGENE00019212, WBGENE00004264, WBGENE00013926, WBGENE00003242, WBGENE00001700, WBGENE00006950, WBGENE00006954, WBGENE00012796, WBGENE00006952, WBGENE00001690, WBGENE00001691	336	189	7374	2.43849	0.0694555	0.0142939	0.435613
D_down	GOTERM_CC_DIRECT	GO:0005615~extracellular space	24	2.72727	0.000442514	WBGENE00006947, WBGENE00020283, WBGENE00020281, WBGENE00011235, WBGENE00006366, WBGENE00013079, WBGENE00011594, WBGENE00009108, WBGENE00009094, WBGENE00008027, WBGENE00013352, WBGENE00015646, WBGENE00021389, WBGENE00001452, WBGENE00044663, WBGENE00021213, WBGENE00023486, WBGENE00011285, WBGENE00006950, WBGENE00006954, WBGENE00007142, WBGENE00006952, WBGENE00003742, WBGENE00000556	408	211	7985	2.22609	0.0394773	0.00573743	0.481369
D_down	INTERPRO	IPR000884:Thrombospondin, type 1 repeat	8	0.909091	0.000558047	WBGENE00019272, WBGENE00003553, WBGENE00022274, WBGENE00007530, WBGENE00009094, WBGENE00017379, WBGENE00008851, WBGENE00003242	553	28	10242	5.29166	0.222561	0.0113779	0.789043
D_down	INTERPRO	IPR006342:Methyltransferase FkbM	6	0.681818	0.000595201	WBGENE00014183, WBGENE00011785, WBGENE00015442, WBGENE00011782, WBGENE00008727, WBGENE00022156	553	14	10242	7.93748	0.235487	0.0116067	0.84137
D_down	GOTERM_MF_DIRECT	GO:0004222~metalloendopeptidase activity	13	1.47727	0.000710847	WBGENE00003525, WBGENE00003542, WBGENE00003553, WBGENE00003547, WBGENE00003534, WBGENE00003533, WBGENE00003523, WBGENE00019212, WBGENE00013926, WBGENE00003242, WBGENE00018472, WBGENE00018227, WBGENE00012796	336	90	7374	3.17004	0.13749	0.0243501	0.893
D_down	SMART	SM00131:KU	8	0.909091	0.000758771	WBGENE00017937, WBGENE00012186, WBGENE00012814, WBGENE00013965, WBGENE00013846, WBGENE00010738, WBGENE00007938, WBGENE00003242	239	30	4498	5.01869	0.0709834	0.00916137	0.834172
D_down	INTERPRO	IPR005331:Sulfotransferase	5	0.568182	0.000846112	WBGENE00014182, WBGENE00018630, WBGENE00017783, WBGENE00008500, WBGENE00016921	553	9	10242	10.2893	0.31734	0.0157807	1.19408
D_down	UP_SEQ_FEATURE	cross-link:Glycyl lysine isopeptide (Lys-Gly) (interchain with G-Cter in ubiquitin)	6	0.681818	0.00105607	WBGENE00001877, WBGENE00001935, WBGENE00001893, WBGENE00001885, WBGENE00001896, WBGENE00001908	126	19	2853	7.15038	0.360427	0.0717855	1.4748
D_down	INTERPRO	IPR002223:Proteinase inhibitor I2, Kunitz metazoa	8	0.909091	0.00107671	WBGENE00017937, WBGENE00012186, WBGENE00012814, WBGENE00013965, WBGENE00013846, WBGENE00010738, WBGENE00007938, WBGENE00003242	553	31	10242	4.77956	0.38483	0.0192466	1.5172
D_down	INTERPRO	IPR024079:Metallopeptidase, catalytic domain	12	1.36364	0.001524	WBGENE00003525, WBGENE00003542, WBGENE00018472, WBGENE00003553, WBGENE00003534, WBGENE00003547, WBGENE00003533, WBGENE00018227, WBGENE00003523, WBGENE00019212, WBGENE00013926, WBGENE00015300	553	72	10242	3.0868	0.497344	0.0261088	2.14117
D_down	SMART	SM00235:ZnMc	8	0.909091	0.00199835	WBGENE00003525, WBGENE00003542, WBGENE00003553, WBGENE00003534, WBGENE00003547, WBGENE00003533, WBGENE00003523, WBGENE00019212	239	35	4498	4.30173	0.17637	0.0213286	2.18333
D_down	INTERPRO	IPR002918:Lipase EstA/Esterase EstB	5	0.568182	0.00203211	WBGENE00008655, WBGENE00014009, WBGENE00015645, WBGENE00010267, WBGENE00011321	553	11	10242	8.41854	0.600449	0.0334076	2.84553
D_down	GOTERM_MF_DIRECT	GO:0008146~sulfotransferase activity	5	0.568182	0.00215803	WBGENE00014182, WBGENE00018630, WBGENE00017783, WBGENE00008500, WBGENE00016921	336	13	7374	8.44093	0.36196	0.0621766	2.68837
D_down	INTERPRO	IPR006026:Peptidase, metallopeptidase	8	0.909091	0.00228388	WBGENE00003525, WBGENE00003542, WBGENE00003553, WBGENE00003534, WBGENE00003547, WBGENE00003533, WBGENE00003523, WBGENE00019212	553	35	10242	4.23332	0.643424	0.0361589	3.19278
D_down	UP_SEQ_FEATURE	metal ion-binding site:Zinc; catalytic	9	1.02273	0.00232838	WBGENE00003525, WBGENE00003542, WBGENE00003553, WBGENE00003534, WBGENE00003547, WBGENE00003533, WBGENE00003523, WBGENE00012796, WBGENE00013926	126	55	2853	3.70519	0.626955	0.131393	3.22474
D_down	INTERPRO	IPR009030:Insulin-like growth factor binding protein, N-terminal	7	0.795455	0.00267218	WBGENE00003071, WBGENE00022816, WBGENE00003482, WBGENE00007170, WBGENE00019901, WBGENE00077697, WBGENE00019759	553	27	10242	4.80169	0.700836	0.0407587	3.72609
D_down	INTERPRO	IPR000998:MAM domain	4	0.454545	0.00275504	WBGENE00010714, WBGENE00022504, WBGENE00008150, WBGENE00020743	553	6	10242	12.3472	0.71184	0.0406263	3.83955
D_down	GOTERM_MF_DIRECT	GO:0030414~peptidase inhibitor activity	5	0.568182	0.00291415	WBGENE00023416, WBGENE00023486, WBGENE00020863, WBGENE00013846, WBGENE00003242	336	14	7374	7.83801	0.455032	0.0730712	3.61446
D_down	INTERPRO	IPR013032:EGF-like, conserved site	13	1.47727	0.00311161	WBGENE00012917, WBGENE00007916, WBGENE00003071, WBGENE00003542, WBGENE00003553, WBGENE00003547, WBGENE00018041, WBGENE00077697, WBGENE00007170, WBGENE00022816, WBGENE00019901, WBGENE00003482, WBGENE00003104	553	90	10242	2.67523	0.754762	0.0443271	4.32635
D_down	INTERPRO	IPR007125:Histone core	8	0.909091	0.00318545	WBGENE00001877, WBGENE00001935, WBGENE00001893, WBGENE00001885, WBGENE00001896, WBGENE00001919, WBGENE00001891, WBGENE00001908	553	37	10242	4.0045	0.762819	0.0439706	4.42686
D_down	GOTERM_BP_DIRECT	GO:0045454~cell redox homeostasis	10	1.13636	0.00327719	WBGENE00004115, WBGENE00008905, WBGENE00001045, WBGENE00017340, WBGENE00015752, WBGENE00001073, WBGENE00015510, WBGENE00009805, WBGENE00013263, WBGENE00022236	427	63	8727	3.24412	0.659276	0.0794847	4.34876
D_down	GOTERM_BP_DIRECT	GO:0010466~negative regulation of peptidase activity	5	0.568182	0.00378995	WBGENE00023416, WBGENE00023486, WBGENE00020863, WBGENE00013846, WBGENE00003242	427	14	8727	7.29926	0.712193	0.0851195	5.01312
D_down	GOTERM_BP_DIRECT	GO:0006334~nucleosome assembly	9	1.02273	0.00386793	WBGENE00001858, WBGENE00001892, WBGENE00001898, WBGENE00001885, WBGENE00001896, WBGENE00001854, WBGENE00001919, WBGENE00001891, WBGENE00001908	427	53	8727	3.47059	0.719488	0.0812513	5.11377
D_down	INTERPRO	IPR014878:Domain of unknown function DUF1794	4	0.454545	0.00462904	WBGENE00012917, WBGENE00008260, WBGENE00003104, WBGENE00016196	553	7	10242	10.5833	0.876627	0.0614418	6.37243
D_down	INTERPRO	IPR001506:Peptidase M12A, astacin	7	0.795455	0.00467306	WBGENE00003525, WBGENE00003542, WBGENE00003553, WBGENE00003534, WBGENE00003547, WBGENE00003533, WBGENE00003523	553	30	10242	4.32152	0.879063	0.0602412	6.43118
D_down	INTERPRO	IPR000742:Epidermal growth factor-like domain	12	1.36364	0.00573187	WBGENE00007916, WBGENE00012917, WBGENE00003071, WBGENE00003553, WBGENE00002983, WBGENE00022816, WBGENE00003482, WBGENE00007170, WBGENE00019901, WBGENE00003104, WBGENE00077697, WBGENE00018041	553	85	10242	2.6147	0.925168	0.0713949	7.83388
D_down	SMART	SM00181:EGF	10	1.13636	0.00599231	WBGENE00012917, WBGENE00003071, WBGENE00002983, WBGENE00022816, WBGENE00003482, WBGENE00007170, WBGENE00019901, WBGENE00003104, WBGENE00077697, WBGENE00018041	239	64	4498	2.94064	0.44178	0.0566334	6.41762
D_down	GOTERM_BP_DIRECT	GO:0040018~positive regulation of multicellular organism growth	27	3.06818	0.00616018	WBGENE00003071, WBGENE00000039, WBGENE00004264, WBGENE00001068, WBGENE00001077, WBGENE00015752, WBGENE00001073, WBGENE00004230, WBGENE00001070, WBGENE00001690, WBGENE00006952, WBGENE00001691, WBGENE00002094, WBGENE00006956, WBGENE00006948, WBGENE00006947, WBGENE00013585, WBGENE00001984, WBGENE00044631, WBGENE00004134, WBGENE00006949, WBGENE00044630, WBGENE00001701, WBGENE00019154, WBGENE00006950,…	427	316	8727	1.74628	0.868242	0.118979	8.02892
D_down	INTERPRO	IPR020901:Proteinase inhibitor I2, Kunitz, conserved site	6	0.681818	0.00668782	WBGENE00017937, WBGENE00012186, WBGENE00012814, WBGENE00013846, WBGENE00010738, WBGENE00003242	553	23	10242	4.83151	0.951507	0.0806285	9.08351
D_down	INTERPRO	IPR001179:Peptidyl-prolyl cis-trans isomerase, FKBP-type, domain	4	0.454545	0.0071119	WBGENE00001432, WBGENE00001430, WBGENE00001428, WBGENE00001429	553	8	10242	9.2604	0.960002	0.0833211	9.63281
D_down	INTERPRO	IPR023566:Peptidyl-prolyl cis-trans isomerase, FKBP-type	4	0.454545	0.0071119	WBGENE00001432, WBGENE00001430, WBGENE00001428, WBGENE00001429	553	8	10242	9.2604	0.960002	0.0833211	9.63281
D_down	INTERPRO	IPR003146:Proteinase inhibitor, carboxypeptidase propeptide	4	0.454545	0.0071119	WBGENE00020283, WBGENE00021213, WBGENE00020281, WBGENE00011235	553	8	10242	9.2604	0.960002	0.0833211	9.63281
D_down	UP_KEYWORDS	Nucleosome core	9	1.02273	0.00719226	WBGENE00001877, WBGENE00001892, WBGENE00001935, WBGENE00001893, WBGENE00001885, WBGENE00001896, WBGENE00001919, WBGENE00001891, WBGENE00001908	880	45	13700	3.11364	0.668588	0.145954	8.28581
D_down	UP_KEYWORDS	Autocatalytic cleavage	4	0.454545	0.00757756	WBGENE00006947, WBGENE00006950, WBGENE00006954, WBGENE00006952	880	7	13700	8.8961	0.687697	0.135387	8.71141
D_down	GOTERM_MF_DIRECT	GO:0016757~transferase activity, transferring glycosyl groups	13	1.47727	0.00811222	WBGENE00011665, WBGENE00021407, WBGENE00001633, WBGENE00001631, WBGENE00008763, WBGENE00010108, WBGENE00008673, WBGENE00001078, WBGENE00017963, WBGENE00001636, WBGENE00017154, WBGENE00001637, WBGENE00044630	336	120	7374	2.37753	0.816258	0.17159	9.7646
D_down	GOTERM_MF_DIRECT	GO:0008107~galactoside 2-alpha-L-fucosyltransferase activity	4	0.454545	0.0087848	WBGENE00001506, WBGENE00008673, WBGENE00015019, WBGENE00017963	336	10	7374	8.77857	0.840436	0.167674	10.5334
D_down	UP_KEYWORDS	Glycoprotein	43	4.88636	0.00886286	WBGENE00017970, WBGENE00003542, WBGENE00001506, WBGENE00003071, WBGENE00017991, WBGENE00004048, WBGENE00003547, WBGENE00001184, WBGENE00003523, WBGENE00001896, WBGENE00017426, WBGENE00005936, WBGENE00016242, WBGENE00000882, WBGENE00000039, WBGENE00013926, WBGENE00003242, WBGENE00001077, WBGENE00001633, WBGENE00001631, WBGENE00003736, WBGENE00006952, WBGENE00001636, WBGENE00004210, WBGENE00016196,…	880	449	13700	1.49094	0.743868	0.140445	10.1181
D_down	GOTERM_MF_DIRECT	GO:0005179~hormone activity	6	0.681818	0.00906654	WBGENE00002092, WBGENE00002094, WBGENE00002116, WBGENE00002087, WBGENE00002110, WBGENE00002088	336	29	7374	4.54064	0.849598	0.158208	10.8537
D_down	INTERPRO	IPR012336:Thioredoxin-like fold	16	1.81818	0.00947838	WBGENE00017340, WBGENE00001045, WBGENE00015510, WBGENE00013263, WBGENE00004115, WBGENE00001768, WBGENE00018656, WBGENE00008905, WBGENE00015752, WBGENE00001073, WBGENE00009805, WBGENE00001760, WBGENE00022236, WBGENE00001762, WBGENE00001753, WBGENE00001772	553	142	10242	2.08685	0.986365	0.106876	12.6418
D_down	GOTERM_MF_DIRECT	GO:0008289~lipid binding	8	0.909091	0.0095554	WBGENE00001391, WBGENE00009818, WBGENE00022627, WBGENE00010505, WBGENE00007325, WBGENE00001389, WBGENE00008512, WBGENE00001387	336	53	7374	3.31267	0.864269	0.153312	11.4068
D_down	INTERPRO	IPR002516:Glycosyl transferase, family 11	4	0.454545	0.0102448	WBGENE00001506, WBGENE00008673, WBGENE00015019, WBGENE00017963	553	9	10242	8.23146	0.990383	0.112266	13.5962
D_down	GOTERM_MF_DIRECT	GO:0016746~transferase activity, transferring acyl groups	11	1.25	0.0106975	WBGENE00011850, WBGENE00013450, WBGENE00019644, WBGENE00007177, WBGENE00018573, WBGENE00013852, WBGENE00001646, WBGENE00013312, WBGENE00044631, WBGENE00020911, WBGENE00007174	336	95	7374	2.54117	0.89323	0.158091	12.687
D_down	GOTERM_MF_DIRECT	GO:0046982~protein heterodimerization activity	9	1.02273	0.011438	WBGENE00001877, WBGENE00001892, WBGENE00001935, WBGENE00001893, WBGENE00001885, WBGENE00001896, WBGENE00001919, WBGENE00001891, WBGENE00001908	336	68	7374	2.90467	0.908628	0.157107	13.5078
D_down	UP_KEYWORDS	Protease inhibitor	4	0.454545	0.0115504	WBGENE00023416, WBGENE00023486, WBGENE00013846, WBGENE00003242	880	8	13700	7.78409	0.830938	0.162847	12.9953
D_down	GOTERM_BP_DIRECT	GO:0033692~cellular polysaccharide biosynthetic process	5	0.568182	0.0120955	WBGENE00013450, WBGENE00007177, WBGENE00018573, WBGENE00019154, WBGENE00007460	427	19	8727	5.37841	0.981528	0.209267	15.1961
D_down	GOTERM_BP_DIRECT	GO:0007367~segment polarity determination	3	0.340909	0.0133574	WBGENE00006947, WBGENE00006950, WBGENE00006954	427	4	8727	15.3285	0.987854	0.217329	16.6517
D_down	GOTERM_MF_DIRECT	GO:0030246~carbohydrate binding	15	1.70455	0.0138212	WBGENE00021583, WBGENE00017991, WBGENE00014046, WBGENE00007806, WBGENE00008477, WBGENE00044719, WBGENE00018682, WBGENE00007152, WBGENE00013621, WBGENE00001631, WBGENE00014047, WBGENE00009395, WBGENE00020327, WBGENE00021873, WBGENE00001636	336	160	7374	2.05748	0.944693	0.17551	16.1015
D_down	INTERPRO	IPR009020:Proteinase inhibitor, propeptide	4	0.454545	0.0140567	WBGENE00020283, WBGENE00021213, WBGENE00020281, WBGENE00011235	553	10	10242	7.40832	0.998313	0.147527	18.2006
D_down	GOTERM_MF_DIRECT	GO:0005506~iron ion binding	10	1.13636	0.0145641	WBGENE00001077, WBGENE00009226, WBGENE00008519, WBGENE00013585, WBGENE00007210, WBGENE00004025, WBGENE00015135, WBGENE00015044, WBGENE00014254, WBGENE00001500	336	85	7374	2.58193	0.952717	0.17364	16.8952
D_down	INTERPRO	IPR009072:Histone-fold	9	1.02273	0.0145996	WBGENE00001877, WBGENE00001892, WBGENE00001935, WBGENE00001893, WBGENE00001885, WBGENE00001896, WBGENE00001919, WBGENE00001891, WBGENE00001908	553	60	10242	2.77812	0.998684	0.149371	18.8375
D_down	INTERPRO	IPR020328:Uncharacterised protein family T05H10.3	3	0.340909	0.0161777	WBGENE00011548, WBGENE00013573, WBGENE00044024	553	4	10242	13.8906	0.999361	0.160659	20.6627
D_down	GOTERM_BP_DIRECT	GO:0071470~cellular response to osmotic stress	4	0.454545	0.0182732	WBGENE00000717, WBGENE00000599, WBGENE00005016, WBGENE00001067	427	12	8727	6.81265	0.99764	0.272667	22.1039
D_down	INTERPRO	IPR007026:CC domain	4	0.454545	0.0185659	WBGENE00010573, WBGENE00022440, WBGENE00008841, WBGENE00022445	553	11	10242	6.73483	0.999787	0.178445	23.3526
D_down	GOTERM_MF_DIRECT	GO:0016705~oxidoreductase activity, acting on paired donors, with incorporation or reduction of molecular oxygen	8	0.909091	0.0198881	WBGENE00001077, WBGENE00009226, WBGENE00008519, WBGENE00013585, WBGENE00004025, WBGENE00015135, WBGENE00015044, WBGENE00014254	336	61	7374	2.87822	0.984677	0.217913	22.3847
D_down	GOTERM_CC_DIRECT	GO:0071944~cell periphery	5	0.568182	0.0199583	WBGENE00000717, WBGENE00000599, WBGENE00005016, WBGENE00000497, WBGENE00001067	408	21	7985	4.65978	0.840319	0.204928	19.7309
D_down	GOTERM_CC_DIRECT	GO:0009986~cell surface	5	0.568182	0.0199583	WBGENE00006947, WBGENE00004048, WBGENE00006950, WBGENE00006954, WBGENE00006952	408	21	7985	4.65978	0.840319	0.204928	19.7309
D_down	INTERPRO	IPR016179:Insulin-like	5	0.568182	0.0202902	WBGENE00002092, WBGENE00002094, WBGENE00002116, WBGENE00002087, WBGENE00002088	553	20	10242	4.6302	0.999903	0.189508	25.2416
D_down	INTERPRO	IPR003235:Nematode insulin-related peptide, beta type	5	0.568182	0.0202902	WBGENE00002092, WBGENE00002116, WBGENE00002087, WBGENE00002110, WBGENE00002088	553	20	10242	4.6302	0.999903	0.189508	25.2416
D_down	UP_KEYWORDS	EGF-like domain	10	1.13636	0.0203179	WBGENE00012917, WBGENE00003071, WBGENE00003542, WBGENE00003553, WBGENE00003547, WBGENE00022816, WBGENE00003482, WBGENE00007170, WBGENE00019901, WBGENE00003104	880	64	13700	2.43253	0.956746	0.248372	21.8053
D_down	GOTERM_BP_DIRECT	GO:0016540~protein autoprocessing	3	0.340909	0.0215471	WBGENE00006947, WBGENE00006950, WBGENE00006954	427	5	8727	12.2628	0.999211	0.300392	25.5498
D_down	UP_KEYWORDS	Serine protease inhibitor	3	0.340909	0.0226175	WBGENE00023416, WBGENE00013846, WBGENE00003242	880	4	13700	11.6761	0.969809	0.252995	23.9764
D_down	GOTERM_BP_DIRECT	GO:0009650~UV protection	4	0.454545	0.0229108	WBGENE00000717, WBGENE00000599, WBGENE00005016, WBGENE00001067	427	13	8727	6.2886	0.999501	0.303723	26.9431
D_down	INTERPRO	IPR022353:Insulin, conserved site	4	0.454545	0.0237814	WBGENE00002092, WBGENE00002094, WBGENE00002087, WBGENE00002088	553	12	10242	6.1736	0.999981	0.214333	28.9347
D_down	INTERPRO	IPR003656:Zinc finger, BED-type predicted	4	0.454545	0.0237814	WBGENE00001570, WBGENE00020396, WBGENE00009133, WBGENE00001079	553	12	10242	6.1736	0.999981	0.214333	28.9347
D_down	INTERPRO	IPR024731:EGF domain, merozoite surface protein 1-like	3	0.340909	0.0260062	WBGENE00022816, WBGENE00007170, WBGENE00077697	553	5	10242	11.1125	0.999993	0.227673	31.1989
[truncated: 720 more rows]

## Sheet: ST4-AdditionalEnrichment
Term	Annotation	Group	Genes_in_group	Overlap_expected	Overlap	Significance	Bonferroni	FDR
[truncated: 1,204 more rows]

[truncated: 2 more sheets: ST5_LifespanData_Raw, ST6_LifespanStatistics]
